# Supplementary material for: Convergent evolution of SARS-CoV-2 Omicron subvariants leading to the emergence of BQ.1.1 variant
Source: Nat Commun. 2023 May 11;14:2671. doi: 10.1038/s41467-023-38188-z (PMC10175283; doi:10.1038/s41467-023-38188-z)
Supplement: Supplementary file 7 — Source Data [file 41467_2023_38188_MOESM7_ESM.xlsx]

## Sheet: Fig. 1b
Frequency of each substitution in each lineage.
Data for left heatmap								Data for right heatmap
Lineage	Gene	Substitution	Substitution frequency					Lineage	Gene	Substitution	Substitution frequency
BA.2	Spike	F157L	0.00245299					BA.5	N	N_E136D	0.0814111
BA.2	Spike	F486V	0.000632043					BA.5	NSP12	NSP12_Y273H	0.000457958
BA.2	Spike	G257S	0.000637366					BA.5	NSP13	NSP13_M233I	0.0690239
BA.2	Spike	G339D	0.987528					BA.5	NSP13	NSP13_N268S	0.00042047
BA.2	Spike	G339H	0.000238846					BA.5	NSP2	NSP2_Q376K	0.0908083
BA.2	Spike	G446S	0.00102923					BA.5	NSP6	NSP6_L260F	0.0470531
BA.2	Spike	HV69-70del	0.00568772					BQ.1.1	N	N_E136D	0.997492
BA.2	Spike	I210V	0.000254813					BQ.1.1	NSP12	NSP12_Y273H	0.998229
BA.2	Spike	K147E	0.000520937					BQ.1.1	NSP13	NSP13_M233I	0.998672
BA.2	Spike	K444T	2.66123e-05					BQ.1.1	NSP13	NSP13_N268S	0.991294
BA.2	Spike	L452R	0.00216425					BQ.1.1	NSP2	NSP2_Q376K	0.996459
BA.2	Spike	N460K	0.00106183					BQ.1.1	NSP6	NSP6_L260F	0.998672
BA.2	Spike	Q493R	0.972707
BA.2	Spike	R346T	0.00516013
BA.2	Spike	W152R	9.64697e-05
BA.2.75	Spike	F157L	0.977396
BA.2.75	Spike	F486V	0.0088909
BA.2.75	Spike	G257S	0.985081
BA.2.75	Spike	G339D	0.00572634
BA.2.75	Spike	G339H	0.986814
BA.2.75	Spike	G446S	0.983273
BA.2.75	Spike	HV69-70del	0.00455847
BA.2.75	Spike	I210V	0.97604
BA.2.75	Spike	K147E	0.96858
BA.2.75	Spike	K444T	0.0098704
BA.2.75	Spike	L452R	0.0580922
BA.2.75	Spike	N460K	0.982294
BA.2.75	Spike	Q493R	7.53466e-05
BA.2.75	Spike	R346T	0.55862
BA.2.75	Spike	W152R	0.97393
BA.4	Spike	F157L	0.00152339
BA.4	Spike	F486V	0.992795
BA.4	Spike	G257S	0.00041996
BA.4	Spike	G339D	0.994952
BA.4	Spike	G446S	0.000584651
BA.4	Spike	HV69-70del	0.979747
BA.4	Spike	I210V	7.41107e-05
BA.4	Spike	K147E	0.00144104
BA.4	Spike	K444T	0.000428195
BA.4	Spike	L452R	0.98559
BA.4	Spike	N460K	0.000370553
BA.4	Spike	Q493R	0.000148221
BA.4	Spike	R346T	0.30056
BA.4	Spike	W152R	0.000823452
BA.5	Spike	F157L	0.00120891
BA.5	Spike	F486V	0.992026
BA.5	Spike	G257S	0.000214402
BA.5	Spike	G339D	0.994502
BA.5	Spike	G339H	9.26057e-05
BA.5	Spike	G446S	0.00109214
BA.5	Spike	HV69-70del	0.97818
BA.5	Spike	I210V	7.44872e-05
BA.5	Spike	K147E	0.000431825
BA.5	Spike	K444T	0.00974172
BA.5	Spike	L452R	0.98696
BA.5	Spike	N460K	0.00809495
BA.5	Spike	Q493R	0.000192258
BA.5	Spike	R346T	0.0392749
BA.5	Spike	W152R	0.000494233
BQ.1.1	Spike	F157L	0.00177069
BQ.1.1	Spike	F486V	0.997787
BQ.1.1	Spike	G339D	0.997492
BQ.1.1	Spike	G339H	0.000295116
BQ.1.1	Spike	G446S	0.000885347
BQ.1.1	Spike	HV69-70del	0.954109
BQ.1.1	Spike	K147E	0.000590232
BQ.1.1	Spike	K444T	0.997344
BQ.1.1	Spike	L452R	0.995278
BQ.1.1	Spike	N460K	0.994393
BQ.1.1	Spike	R346T	0.998377
BQ.1.1	Spike	W152R	0.000295116

## Sheet: Fig. 1c
Detected substitution events at convergent sites.
Tree	Node where the substitution event occurred	Decendant tips #	Estimate date	Substitution	Decendant tips with substitutions	Proportion of decendant tips with substitutions	Convergent site
BA.1	3938	8	2021-10-14	R346K	8	1	R346
BA.1	4612	638	2021-08-26	R346K	636	0.996865	R346
BA.1	4112	11	2021-09-23	R346K	11	1	R346
BA.1	4131	6	2021-12-14	R346K	6	1	R346
BA.1	4139	6	2021-10-11	R346K	6	1	R346
BA.1	4578	7	2021-12-20	R346T	7	1	R346
BA.1	5147	9	2021-08-27	R346T	9	1	R346
BA.1	5186	4	2021-11-05	R346T	4	1	R346
BA.1	5205	14	2021-12-29	R346K	14	1	R346
BA.1	5276	16	2021-10-14	R346K	16	1	R346
BA.1	5537	11	2021-12-06	R346T	11	1	R346
BA.1	5931	4	2021-09-24	R346K	4	1	R346
BA.1	5951	4	2021-11-04	R346K	4	1	R346
BA.1	5987	6	2021-11-16	R346K	5	0.833333	R346
BA.1	6150	28	2021-11-05	R346K	28	1	R346
BA.1	7056	14	2021-10-02	R346K	14	1	R346
BA.1	5161	3	2021-10-14	K444T	3	1	K444
BA.1	5189	5	2022-01-29	K444R	5	1	K444
BA.1	5973	4	2021-12-24	K444T	4	1	K444
BA.1	3916	24	2021-08-02	L452R	21	0.875	L452
BA.1	5297	15	2021-11-15	L452R	14	0.933333	L452
BA.1	5918	4	2022-03-10	L452M	4	1	L452
BA.1	6767	3	2021-10-28	L452Q	3	1	L452
BA.1	5163	9	2022-01-25	N460K	9	1	N460
BA.1	5193	6	2021-12-25	N460K	6	1	N460
BA.1	5993	4	2022-01-24	N460K	4	1	N460
BA.2	5359	27	2022-01-10	R346K	26	0.962963	R346
BA.2	5467	11	2022-07-18	R346T	11	1	R346
BA.2	5491	51	2022-04-07	R346T	50	0.980392	R346
BA.2	6532	206	2022-01-24	R346T	206	1	R346
BA.2	6735	5	2022-05-17	R346T	5	1	R346
BA.2	7119	30	2022-04-27	R346T	30	1	R346
BA.2	7162	4	2022-02-15	R346K	4	1	R346
BA.2	7354	86	2022-03-14	R346T	86	1	R346
BA.2	8168	4	2022-05-23	R346T	4	1	R346
BA.2	8205	5	2021-12-28	R346K	5	1	R346
BA.2	8222	4	2022-01-19	R346S	4	1	R346
BA.2	8271	31	2022-05-23	R346T	31	1	R346
BA.2	8327	3	2022-07-02	R346T	3	1	R346
BA.2	8353	29	2022-07-03	R346T	29	1	R346
BA.2	8382	11	2022-08-06	R346T	11	1	R346
BA.2	8397	12	2022-07-23	R346T	12	1	R346
BA.2	8497	32	2022-07-25	R346T	32	1	R346
BA.2	5391	12	2022-01-14	K444R	9	0.75	K444
BA.2	5424	4	2022-03-20	K444R	4	1	K444
BA.2	5759	9	2022-03-11	K444R	8	0.888889	K444
BA.2	6380	7	2022-05-23	K444R	7	1	K444
BA.2	6732	4	2022-03-22	K444N	4	1	K444
BA.2	6743	49	2022-03-04	K444N	49	1	K444
BA.2	6799	4	2022-05-08	K444R	3	0.75	K444
BA.2	7181	3	2022-04-28	K444R	3	1	K444
BA.2	7475	41	2022-03-31	K444N	41	1	K444
BA.2	8201	5	2022-04-27	K444R	5	1	K444
BA.2	8215	5	2022-01-05	K444R	5	1	K444
BA.2	8407	29	2022-07-01	K444M	29	1	K444
BA.2	8691	4	2022-08-17	K444T	4	1	K444
BA.2	5434	5	2022-03-05	L452R	5	1	L452
BA.2	5443	3	2022-04-17	L452M	3	1	L452
BA.2	5454	48	2022-04-05	L452M	47	0.979167	L452
BA.2	5492	24	2022-07-27	L452R	24	1	L452
BA.2	5602	97	2022-03-04	L452R	97	1	L452
BA.2	5755	3	2022-04-29	L452Q	3	1	L452
BA.2	5836	60	2022-02-28	L452M	60	1	L452
BA.2	5946	117	2022-01-30	L452M	117	1	L452
BA.2	6174	3	2022-04-13	L452M	3	1	L452
BA.2	6187	15	2022-03-04	L452M	15	1	L452
BA.2	6454	14	2022-01-23	L452M	13	0.928571	L452
BA.2	6724	4	2022-05-14	L452M	4	1	L452
BA.2	6918	31	2022-03-06	L452R	31	1	L452
BA.2	7002	6	2022-03-19	L452Q	6	1	L452
BA.2	7021	51	2022-03-13	L452M	51	1	L452
BA.2	7067	85	2022-01-04	L452M	82	0.964706	L452
BA.2	7151	3	2022-03-24	L452Q	3	1	L452
BA.2	7178	18	2022-04-16	L452M	18	1	L452
BA.2	7198	5	2022-04-11	L452R	5	1	L452
BA.2	7510	294	2022-03-18	L452Q	282	0.959184	L452
BA.2	7525	6	2022-09-13	L452R	6	1	L452
BA.2	8211	4	2022-02-21	L452R	4	1	L452
BA.2	8232	10	2022-02-01	L452M	10	1	L452
BA.2	8376	64	2022-06-23	L452R	63	0.984375	L452
BA.2	8794	26	2022-08-15	L452R	26	1	L452
BA.2	8869	13	2022-08-14	L452Q	13	1	L452
BA.2	9320	20	2022-01-29	L452M	20	1	L452
BA.2	5492	24	2022-07-27	N460K	24	1	N460
BA.2	7519	13	2022-07-01	N460K	13	1	N460
BA.2	8269	834	2022-03-13	N460K	789	0.946043	N460
BA.2	5657	5	2022-04-20	F486V	4	0.8	F486
BA.2	8355	3	2022-07-30	F486I	3	1	F486
BA.2	8384	8	2022-08-27	F486I	8	1	F486
BA.2	8723	4	2022-07-10	F486S	4	1	F486
BA.2	8837	8	2022-08-30	F486V	8	1	F486
BA.2	8856	4	2022-07-21	F486S	4	1	F486
BA.4	3850	15	2022-03-22	R346I	15	1	R346
BA.4	3923	4	2022-06-10	R346K	4	1	R346
BA.4	4123	88	2022-02-14	R346T	85	0.965909	R346
BA.4	4706	10	2022-03-28	R346I	10	1	R346
BA.4	4941	30	2022-03-03	R346S	30	1	R346
BA.4	5075	21	2022-04-26	R346T	21	1	R346
BA.4	5099	91	2022-04-09	R346T	91	1	R346
BA.4	5172	6	2022-03-22	R346S	6	1	R346
BA.4	5726	3	2022-05-23	R346T	3	1	R346
BA.4	5790	3	2022-06-23	R346T	3	1	R346
BA.4	5850	3	2022-06-26	R346S	3	1	R346
BA.4	4124	5	2022-05-18	K444R	5	1	K444
BA.4	4418	4	2022-04-08	K444T	4	1	K444
BA.4	4716	11	2022-04-26	K444R	11	1	K444
BA.4	4740	3	2022-03-16	K444N	3	1	K444
BA.4	5060	4	2022-05-01	K444N	4	1	K444
BA.4	4680	4	2022-06-21	N460Y	4	1	N460
BA.5	5339	73	2022-03-26	R346T	64	0.876712	R346
BA.5	5314	4	2022-06-18	R346S	4	1	R346
BA.5	5322	5	2022-07-11	R346T	5	1	R346
BA.5	5436	7	2022-05-31	R346I	7	1	R346
BA.5	5505	30	2022-07-23	R346T	30	1	R346
BA.5	5582	76	2022-01-11	R346T	62	0.815789	R346
BA.5	5734	4	2022-06-23	R346T	4	1	R346
BA.5	5771	8	2022-07-07	R346T	8	1	R346
BA.5	5834	155	2022-01-21	R346T	140	0.903226	R346
BA.5	5876	9	2022-07-23	R346T	9	1	R346
BA.5	5885	3	2022-09-06	R346S	3	1	R346
BA.5	5998	7	2022-05-29	R346T	7	1	R346
BA.5	6021	30	2022-06-12	R346T	30	1	R346
BA.5	6073	19	2022-05-17	R346T	19	1	R346
BA.5	6168	3	2022-07-21	R346K	3	1	R346
BA.5	6425	30	2022-07-17	R346T	30	1	R346
BA.5	6577	38	2022-04-12	R346T	30	0.789474	R346
BA.5	6790	5	2022-08-05	R346T	5	1	R346
BA.5	6809	11	2022-07-20	R346T	11	1	R346
BA.5	6962	10	2022-05-07	R346T	10	1	R346
BA.5	6987	39	2022-05-27	R346T	38	0.974359	R346
BA.5	7132	9	2022-07-05	R346S	9	1	R346
BA.5	7143	23	2022-04-29	R346I	23	1	R346
BA.5	7142	3	2022-08-07	R346S	3	1	R346
BA.5	7262	7	2022-05-28	R346K	6	0.857143	R346
BA.5	7460	20	2022-05-23	R346T	20	1	R346
BA.5	7547	8	2022-06-02	R346T	8	1	R346
BA.5	7563	3	2022-08-10	R346T	3	1	R346
BA.5	7604	3	2022-06-11	R346T	3	1	R346
BA.5	7660	3	2022-08-05	R346I	3	1	R346
BA.5	7683	7	2022-06-21	R346S	7	1	R346
BA.5	7705	42	2022-06-16	R346I	42	1	R346
BA.5	7840	50	2022-05-18	R346T	48	0.96	R346
BA.5	7950	5	2022-06-18	R346T	5	1	R346
BA.5	8100	38	2022-05-24	R346T	38	1	R346
BA.5	8280	26	2022-07-11	R346T	26	1	R346
BA.5	8278	3	2022-07-13	R346S	3	1	R346
BA.5	8393	19	2022-06-24	R346S	19	1	R346
BA.5	8408	33	2022-04-12	R346T	33	1	R346
BA.5	8499	12	2022-08-08	R346T	12	1	R346
BA.5	8861	8	2022-06-26	R346I	8	1	R346
BA.5	8876	6	2022-06-09	R346T	6	1	R346
BA.5	8881	11	2022-06-10	R346T	11	1	R346
BA.5	8906	3	2022-07-29	R346T	3	1	R346
BA.5	8930	4	2022-06-08	R346T	4	1	R346
BA.5	8973	11	2022-05-29	R346T	11	1	R346
BA.5	9043	4	2022-07-01	R346I	4	1	R346
BA.5	9219	21	2022-06-09	R346T	21	1	R346
BA.5	9380	30	2022-05-30	R346S	30	1	R346
BA.5	5238	9	2022-06-09	K444N	9	1	K444
BA.5	5253	6	2022-07-16	K444R	6	1	K444
BA.5	5264	5	2022-08-12	K444R	5	1	K444
BA.5	5275	5	2022-08-30	K444N	5	1	K444
BA.5	5288	30	2022-05-12	K444T	26	0.866667	K444
BA.5	5285	4	2022-06-10	K444R	4	1	K444
BA.5	5325	17	2022-04-09	K444R	17	1	K444
BA.5	5346	4	2022-05-27	K444N	4	1	K444
BA.5	5467	145	2022-04-29	K444T	144	0.993103	K444
BA.5	5421	6	2022-06-13	K444N	6	1	K444
BA.5	5447	3	2022-07-09	K444M	3	1	K444
BA.5	5454	5	2022-07-04	K444R	5	1	K444
BA.5	5668	47	2022-05-16	K444T	47	1	K444
BA.5	5649	15	2022-05-18	K444N	13	0.866667	K444
BA.5	5661	9	2022-06-08	K444R	9	1	K444
BA.5	5700	3	2022-05-24	K444N	3	1	K444
BA.5	5744	3	2022-07-16	K444R	3	1	K444
BA.5	5778	14	2022-06-20	K444R	14	1	K444
BA.5	5829	3	2022-06-26	K444N	3	1	K444
BA.5	5887	5	2022-05-24	K444N	5	1	K444
BA.5	5979	3	2022-02-24	K444M	3	1	K444
BA.5	6057	4	2022-05-04	K444R	3	0.75	K444
BA.5	6067	10	2022-06-01	K444R	10	1	K444
BA.5	6135	4	2022-06-14	K444R	4	1	K444
BA.5	6197	14	2022-05-03	K444R	14	1	K444
BA.5	6526	12	2022-04-08	K444N	12	1	K444
BA.5	6540	4	2022-05-21	K444N	3	0.75	K444
BA.5	6588	4	2022-06-29	K444R	4	1	K444
BA.5	6831	25	2022-05-11	K444R	24	0.96	K444
BA.5	6881	3	2022-08-26	K444N	3	1	K444
BA.5	6915	17	2022-04-28	K444R	16	0.941176	K444
BA.5	7041	3	2022-09-06	K444R	3	1	K444
BA.5	7125	8	2022-06-24	K444N	8	1	K444
BA.5	7121	7	2022-06-10	K444R	7	1	K444
BA.5	7129	3	2022-08-14	K444M	3	1	K444
BA.5	7190	33	2022-06-07	K444M	33	1	K444
BA.5	7225	3	2022-08-02	K444N	3	1	K444
BA.5	7318	138	2022-05-02	K444M	138	1	K444
BA.5	7473	21	2022-05-22	K444R	21	1	K444
BA.5	7565	25	2022-06-01	K444N	25	1	K444
BA.5	7544	5	2022-07-06	K444N	5	1	K444
BA.5	7635	4	2022-07-12	K444N	4	1	K444
BA.5	7678	15	2022-06-19	K444N	15	1	K444
BA.5	7846	3	2022-07-30	K444R	3	1	K444
BA.5	7908	39	2022-05-30	K444R	39	1	K444
BA.5	7962	32	2022-05-19	K444N	32	1	K444
BA.5	7952	13	2022-06-26	K444R	13	1	K444
BA.5	8075	3	2022-03-25	K444N	3	1	K444
BA.5	8140	3	2022-05-26	K444N	3	1	K444
BA.5	8369	3	2022-08-01	K444R	3	1	K444
BA.5	8661	5	2022-06-10	K444N	5	1	K444
BA.5	8871	5	2022-06-03	K444M	4	0.8	K444
BA.5	8891	10	2022-04-09	K444R	8	0.8	K444
BA.5	8902	4	2022-05-12	K444R	4	1	K444
BA.5	8924	7	2022-06-16	K444N	7	1	K444
BA.5	8939	5	2022-07-12	K444R	4	0.8	K444
BA.5	8965	3	2022-06-04	K444N	3	1	K444
BA.5	8970	5	2022-06-06	K444R	5	1	K444
BA.5	8986	8	2022-05-29	K444N	7	0.875	K444
BA.5	9029	7	2022-06-06	K444N	5	0.714286	K444
BA.5	9038	35	2022-04-17	K444N	25	0.714286	K444
BA.5	9048	18	2022-05-09	K444N	18	1	K444
BA.5	9214	7	2022-06-16	K444R	7	1	K444
BA.5	9243	7	2022-06-16	K444N	7	1	K444
BA.5	9331	32	2022-06-02	K444R	32	1	K444
BA.5	5239	7	2022-06-27	N460K	7	1	N460
BA.5	5491	113	2022-05-31	N460K	113	1	N460
BA.5	5604	11	2022-05-14	N460S	11	1	N460
BA.5	5676	10	2022-07-26	N460K	10	1	N460
BA.5	6335	8	2022-06-01	N460I	8	1	N460
BA.5	6513	3	2022-04-13	N460Y	3	1	N460
BA.5	6636	6	2022-06-27	N460K	6	1	N460
BA.5	6794	5	2022-06-27	N460K	5	1	N460
BA.5	7401	31	2022-07-18	N460K	30	0.967742	N460
BA.5	7817	3	2022-06-14	N460S	3	1	N460
BA.5	8371	12	2022-06-03	N460H	11	0.916667	N460
BA.5	8967	4	2022-08-16	N460K	4	1	N460
The trees can be available on the GitHub repository (https://github.com/TheSatoLab/BQ.1/blob/main/Phylogenetic_analysis/Trees).

## Sheet: Fig. 1d
Information on the number of estimated substitution events in each Omicron lineage
Lineage	Site	Substitution events #	Total sequences	Events per 1M sequences
BA.1	F486	0	1273375	0
BA.1	K444	3	1273375	2.35594
BA.1	L452	4	1273375	3.14126
BA.1	N460	3	1273375	2.35594
BA.1	R346	16	1273375	12.565
BA.2	F486	6	1603935	3.7408
BA.2	K444	13	1603935	8.10507
BA.2	L452	27	1603935	16.8336
BA.2	R346	9	1603935	5.6112
BA.4	K444	5	115119	43.4333
BA.4	N460	1	115119	8.68666
BA.4	R346	11	115119	95.5533
BA.5	K444	65	837977	77.5678
BA.5	N460	12	837977	14.3202
BA.5	R346	49	837977	58.4742
BA.2 (excluding BA.2.75)	F486	1	1597209	0.626092
BA.2 (excluding BA.2.75)	K444	11	1597209	6.88701
BA.2 (excluding BA.2.75)	L452	24	1597209	15.0262
BA.2 (excluding BA.2.75)	N460	3	1597209	1.87828
BA.2 (excluding BA.2.75)	R346	11	1597209	6.88701
BA.2.75	F486	5	6726	743.384
BA.2.75	K444	2	6726	297.354
BA.2.75	L452	3	6726	446.03
BA.2.75	R346	6	6726	892.061

## Sheet: Fig. 1e
Information on the number of estimated substitution events in each Omicron lineage
Lineage	Site	Substitution events #	Total sequences	Events per 1M sequences
BA.1	F486	0	1273375	0
BA.1	K444	3	1273375	2.35594
BA.1	L452	4	1273375	3.14126
BA.1	N460	3	1273375	2.35594
BA.1	R346	16	1273375	12.565
BA.2	F486	6	1603935	3.7408
BA.2	K444	13	1603935	8.10507
BA.2	L452	27	1603935	16.8336
BA.2	R346	9	1603935	5.6112
BA.4	K444	5	115119	43.4333
BA.4	N460	1	115119	8.68666
BA.4	R346	11	115119	95.5533
BA.5	K444	65	837977	77.5678
BA.5	N460	12	837977	14.3202
BA.5	R346	49	837977	58.4742
BA.2 (excluding BA.2.75)	F486	1	1597209	0.626092
BA.2 (excluding BA.2.75)	K444	11	1597209	6.88701
BA.2 (excluding BA.2.75)	L452	24	1597209	15.0262
BA.2 (excluding BA.2.75)	N460	3	1597209	1.87828
BA.2 (excluding BA.2.75)	R346	11	1597209	6.88701
BA.2.75	F486	5	6726	743.384
BA.2.75	K444	2	6726	297.354
BA.2.75	L452	3	6726	446.03
BA.2.75	R346	6	6726	892.061

## Sheet: Fig. 2a
Epidemic dynamics of S haplotypes in the UK. Detected sequence number of each S haplotype in each day is summarized.
Date	hap_83	hap_1063	hap_2292	hap_59	hap_29	hap_1014	hap_2272	hap_1075	hap_437	hap_308	hap_1140	hap_256	hap_765	hap_1272	hap_732	hap_996	hap_507	hap_14	hap_1041	hap_183	hap_1292	hap_720	hap_2003	hap_562	hap_1703	hap_2454	hap_2650	hap_1369	hap_123	hap_154	hap_1066	hap_386	hap_1228	hap_231	hap_1091	hap_2235	hap_355	hap_1730	hap_1449	hap_754	hap_1200	hap_102	hap_2515	hap_1441	hap_2466	hap_544	hap_1677	hap_127	hap_636
2022-03-01	3451	0	934	71	107	0	212	0	11	0	0	27	0	0	0	0	2	11	0	30	0	0	18	2	12	55	0	0	14	10	0	11	0	17	0	22	2	5	0	0	0	8	0	0	32	5	0	3	16
2022-03-02	4613	0	1214	97	106	0	261	0	10	0	0	36	0	0	0	0	13	25	0	32	0	0	16	3	7	66	0	0	9	12	0	10	0	15	0	29	2	4	0	0	0	9	2	0	35	7	0	1	16
2022-03-03	5360	0	1231	57	68	1	261	0	14	0	0	66	0	0	0	0	20	23	0	43	0	0	26	8	10	81	0	0	10	20	0	9	0	23	0	25	3	5	0	0	0	10	3	0	28	14	0	10	12
2022-03-04	5211	0	1093	72	79	0	267	0	19	0	0	40	0	0	0	0	14	19	0	29	0	0	28	12	13	87	0	0	20	20	0	10	0	21	0	26	2	5	0	0	0	12	10	0	38	9	0	5	19
2022-03-05	4975	0	924	68	52	0	201	0	13	0	0	40	0	0	0	0	18	14	0	33	0	0	25	8	8	57	0	0	6	21	0	3	0	25	0	14	2	3	0	0	0	9	5	0	11	11	0	6	9
2022-03-06	5476	0	923	75	55	0	185	0	15	0	0	55	0	0	0	0	6	21	0	50	0	0	34	5	12	41	0	0	9	29	0	2	0	23	0	17	1	10	0	0	0	7	10	0	22	9	0	1	13
2022-03-07	7684	0	1340	110	80	0	251	0	31	0	0	77	0	0	0	0	24	21	0	72	0	0	26	9	20	83	0	0	24	23	0	13	0	31	0	20	1	13	0	0	0	18	12	0	33	15	0	10	20
2022-03-08	5039	0	751	162	73	0	163	0	22	0	0	38	0	0	0	0	25	34	0	34	0	0	28	10	12	28	0	0	21	20	0	3	0	5	0	31	5	12	0	0	0	13	7	0	21	17	0	4	15
2022-03-09	7418	0	1126	257	82	0	154	0	16	0	0	72	0	0	0	0	18	48	0	69	0	0	35	14	18	38	0	0	27	30	0	19	0	21	0	33	4	6	0	0	0	14	5	0	26	18	0	12	20
2022-03-10	4491	0	542	173	108	0	74	0	21	0	0	40	0	0	0	0	10	31	0	41	0	0	19	5	17	33	0	0	9	22	0	11	0	16	0	36	2	6	0	0	0	9	5	0	11	13	0	7	12
2022-03-11	4662	0	513	127	152	0	79	0	16	0	0	51	0	0	0	0	14	16	0	35	0	0	20	8	13	24	1	0	14	17	0	5	0	17	0	26	2	6	0	0	0	10	12	0	15	15	0	13	5
2022-03-12	5099	0	531	121	116	0	76	0	11	0	0	55	0	0	0	0	18	41	0	33	0	0	25	11	13	23	0	0	25	19	0	12	0	18	0	22	0	10	0	0	0	15	9	0	25	8	0	5	12
2022-03-13	6785	0	587	118	110	0	100	0	18	0	0	81	0	0	0	1	34	17	0	50	0	0	37	19	32	26	0	0	23	32	0	11	0	31	0	29	1	21	0	0	0	24	8	0	9	22	0	14	9
2022-03-14	8420	0	772	163	95	0	132	0	38	0	0	89	0	0	0	0	51	47	0	79	0	0	36	21	24	43	0	0	30	27	0	15	0	27	0	24	7	14	0	0	0	27	16	0	19	17	0	13	13
2022-03-15	5970	0	455	160	129	0	75	0	36	0	0	60	0	0	0	0	26	21	0	53	0	0	26	9	24	25	0	0	20	20	0	9	0	19	0	11	7	8	0	0	0	4	13	0	21	13	0	9	12
2022-03-16	6119	0	435	172	169	0	58	0	32	0	0	56	0	0	0	0	23	37	0	43	0	0	17	8	20	33	0	0	23	18	0	10	0	14	0	17	5	12	0	0	0	3	16	0	14	9	0	11	15
2022-03-17	6676	0	418	167	149	0	70	0	20	0	0	71	0	0	0	0	37	26	0	44	0	0	27	15	14	13	0	0	26	30	0	10	0	24	0	18	2	14	0	0	0	16	13	0	11	11	0	14	17
2022-03-18	5912	0	348	147	99	0	56	0	30	0	0	54	0	0	0	0	26	28	0	48	0	0	27	13	31	11	0	0	18	14	0	12	0	24	0	17	6	15	0	0	0	11	14	0	6	17	0	17	4
2022-03-19	6987	0	339	146	79	0	59	0	28	0	0	71	0	0	0	0	41	34	0	65	0	0	23	21	32	16	0	0	19	28	0	13	0	22	0	9	6	26	0	0	0	15	9	0	6	28	0	10	12
2022-03-20	4042	0	217	177	77	0	22	0	25	0	0	52	0	0	0	0	25	29	0	32	0	0	13	13	29	5	0	0	17	20	0	12	0	17	0	5	6	8	0	0	0	5	10	0	5	9	0	8	8
2022-03-21	5619	0	293	197	190	0	36	0	45	0	0	66	0	0	0	0	40	31	0	40	0	0	23	13	26	14	0	0	21	17	0	16	0	17	0	14	3	26	0	0	0	8	9	0	11	9	0	9	7
2022-03-22	5830	1	259	217	155	1	33	0	37	0	0	70	0	1	0	0	42	28	0	39	0	0	22	11	17	15	0	0	21	21	0	13	0	16	0	15	17	13	0	0	0	15	15	0	7	13	0	13	10
2022-03-23	6624	0	234	250	157	0	34	0	45	1	0	86	0	0	0	0	29	25	0	32	0	0	26	14	25	8	0	0	29	30	0	15	0	24	0	16	9	13	0	0	0	5	11	0	9	11	0	13	6
2022-03-24	6905	1	256	217	192	0	23	0	55	0	0	83	0	0	0	0	42	33	0	46	0	0	24	33	30	11	0	0	18	28	0	19	0	33	0	15	10	23	0	0	0	10	16	0	6	15	0	7	7
2022-03-25	6904	0	232	172	165	0	28	0	44	0	0	85	0	0	0	0	51	43	0	38	0	0	25	20	36	5	0	0	22	18	0	21	0	14	0	6	16	21	0	0	0	11	23	0	6	9	0	26	13
2022-03-26	5494	0	147	179	119	0	28	0	55	0	0	85	0	0	0	0	37	34	0	24	0	0	12	15	24	4	0	0	22	9	0	9	0	17	0	5	12	16	0	0	0	8	8	0	6	11	0	15	5
2022-03-27	4928	0	152	163	136	0	15	0	34	1	0	45	0	0	0	0	23	29	0	25	0	0	16	16	27	1	0	0	20	20	0	12	0	11	0	10	6	15	0	0	0	3	6	0	6	13	0	8	10
2022-03-28	7922	0	220	274	205	0	48	0	93	0	0	97	0	0	0	0	59	42	0	48	0	0	42	19	37	7	0	0	21	24	0	27	0	17	0	15	22	16	0	0	0	9	26	0	9	13	0	18	8
2022-03-29	2050	2	52	224	157	0	6	0	15	0	0	31	0	0	0	0	16	51	0	16	0	0	10	6	9	2	0	0	8	7	0	6	0	2	0	8	4	4	0	0	0	6	5	0	1	7	0	4	5
2022-03-30	1356	0	31	201	159	1	2	0	15	0	0	10	0	0	0	0	11	39	0	6	0	0	1	4	3	0	0	0	5	3	0	4	0	2	0	11	0	5	0	0	0	4	10	0	1	6	0	5	4
2022-03-31	1015	0	18	166	125	0	4	0	10	0	0	7	0	0	0	0	8	30	0	5	0	0	7	2	7	1	0	0	5	7	0	2	0	4	0	7	7	4	0	0	0	1	3	0	0	0	0	0	0
2022-04-01	1067	1	18	155	97	0	4	0	11	0	0	13	0	0	0	0	7	34	0	6	0	0	4	3	4	0	0	0	6	3	0	3	0	2	0	6	1	5	0	1	0	2	3	0	0	2	0	3	4
2022-04-02	1320	0	21	110	83	0	2	0	17	0	0	16	0	0	0	0	12	25	0	6	0	0	6	5	4	0	0	0	3	6	0	0	0	2	0	3	2	1	0	0	0	2	2	0	0	1	0	4	2
2022-04-03	926	1	10	150	111	0	0	0	8	1	0	14	0	0	0	0	7	25	0	5	0	0	4	3	3	1	0	0	4	4	0	5	0	3	0	5	2	8	0	0	0	0	2	0	0	0	0	2	0
2022-04-04	2342	0	51	163	137	0	6	0	23	3	0	30	0	0	0	0	29	37	0	11	0	0	4	15	9	2	0	0	15	10	0	3	0	7	0	8	1	8	0	0	0	5	6	0	1	4	0	5	2
2022-04-05	1233	0	26	150	125	0	1	0	17	1	0	11	0	0	0	0	10	26	0	7	0	0	2	3	3	0	0	0	3	3	0	7	0	3	0	4	1	3	0	0	0	4	6	0	0	0	0	7	0
2022-04-06	1324	2	19	129	146	0	2	0	18	0	0	13	0	0	0	0	12	44	0	7	0	0	2	9	9	1	0	0	12	13	0	7	0	2	0	5	7	0	0	0	0	1	6	0	0	0	0	4	1
2022-04-07	1113	1	14	162	110	0	0	0	9	0	0	9	0	0	0	0	19	39	0	8	0	0	1	21	5	0	0	0	5	15	0	3	0	5	0	3	2	1	0	0	0	1	4	0	0	1	0	2	0
2022-04-08	1130	0	12	118	107	1	0	0	15	0	0	19	0	0	0	0	12	29	0	9	0	0	3	2	4	0	0	0	7	2	0	2	0	2	0	6	3	1	0	0	0	1	3	0	0	0	0	3	2
2022-04-09	1288	0	12	94	63	0	0	1	17	0	0	21	0	0	0	0	12	21	0	4	0	0	1	1	4	0	0	0	5	5	0	4	0	6	0	3	4	2	0	0	0	3	5	0	0	2	0	5	0
2022-04-10	1577	1	23	84	83	0	0	0	20	5	0	18	0	0	0	0	11	20	0	8	0	0	3	4	5	0	0	0	6	5	0	5	0	4	0	4	5	5	0	0	0	0	4	0	0	0	0	4	3
2022-04-11	2458	2	37	119	146	0	4	1	28	2	0	38	0	0	0	0	22	14	0	7	0	0	11	12	11	2	0	0	10	8	0	5	0	4	0	5	9	5	0	0	0	1	10	0	3	4	0	3	3
2022-04-12	1614	1	14	80	115	0	2	0	31	0	0	27	0	0	0	0	20	15	0	23	0	0	11	3	11	0	0	0	6	10	0	3	0	5	0	7	9	4	0	0	0	7	5	0	0	1	0	5	2
2022-04-13	1397	0	15	74	107	0	2	0	40	1	0	15	0	0	0	0	21	20	0	20	0	0	5	10	8	0	0	0	7	8	0	5	0	4	0	0	5	4	0	0	0	4	2	0	0	3	0	3	2
2022-04-14	1724	3	6	68	88	0	2	0	25	0	0	17	0	0	0	0	27	31	0	10	0	0	14	12	6	1	0	0	8	7	0	6	0	2	0	0	6	9	0	0	0	7	2	0	0	2	0	6	1
2022-04-15	1353	2	6	58	49	0	1	0	25	2	0	8	0	0	0	1	11	12	0	10	0	0	6	4	3	0	0	0	3	2	0	6	0	1	0	1	5	10	0	0	0	12	4	0	0	3	0	1	1
2022-04-16	1436	2	6	48	54	0	0	0	31	1	0	18	0	0	0	0	13	4	0	7	0	0	4	12	17	0	0	0	10	1	0	10	0	1	0	1	13	7	0	0	0	4	4	0	0	1	0	4	0
2022-04-17	1217	3	6	34	60	0	1	0	31	2	0	18	0	1	0	0	9	17	0	10	0	0	0	9	4	0	0	0	1	3	0	6	0	2	0	2	8	4	0	0	0	4	6	0	0	1	0	2	0
2022-04-18	1771	0	3	65	60	0	1	1	52	7	0	28	0	0	0	0	18	14	0	14	0	0	5	11	9	1	0	0	7	6	0	16	0	3	0	2	12	5	0	1	0	9	5	0	0	1	0	5	0
2022-04-19	2705	7	8	73	77	0	0	0	66	6	0	36	0	0	0	0	19	23	1	4	0	0	6	27	15	0	0	0	12	15	0	26	0	1	0	2	13	18	0	0	0	8	4	0	0	2	0	7	2
2022-04-20	1342	2	4	62	55	0	1	2	27	2	0	9	0	0	0	0	16	18	0	14	0	0	3	9	6	0	0	0	6	4	0	3	0	2	0	2	4	5	0	0	0	8	6	0	0	3	0	2	0
2022-04-21	1506	1	5	40	60	0	0	2	43	7	0	13	0	1	0	0	19	9	0	4	0	0	1	9	7	0	0	0	9	4	0	14	0	2	0	0	9	8	0	0	0	6	8	0	2	1	0	1	2
2022-04-22	1189	2	2	63	37	0	0	1	33	1	0	19	0	0	0	0	8	9	0	5	0	0	3	4	1	0	0	0	4	4	0	5	0	1	0	0	7	5	0	0	0	3	0	0	0	6	0	3	1
2022-04-23	1023	1	6	44	41	0	0	0	26	5	0	16	0	0	0	0	7	7	0	2	0	0	5	7	5	1	0	0	5	0	0	6	0	2	0	0	5	3	0	1	0	4	3	0	0	0	0	3	2
2022-04-24	806	1	1	40	45	0	0	0	24	5	0	18	0	0	0	0	8	4	0	2	0	0	1	6	5	0	0	0	4	0	0	11	0	1	0	1	3	3	0	0	0	4	0	0	0	0	0	0	1
2022-04-25	1822	13	6	32	68	0	0	0	63	15	0	23	0	0	0	0	28	5	0	10	0	0	6	12	8	0	0	0	9	3	0	19	0	2	0	0	13	9	0	0	0	15	7	0	1	1	0	5	3
2022-04-26	1611	15	0	38	25	0	0	3	51	15	0	19	0	0	0	0	21	3	0	8	0	0	2	21	5	0	0	0	11	2	0	17	0	0	0	0	13	4	0	0	0	1	2	0	0	1	0	2	2
2022-04-27	1277	10	0	44	18	0	0	3	48	11	0	12	0	0	0	0	14	6	0	2	0	0	3	12	5	0	0	0	5	3	0	13	0	2	1	0	2	1	0	0	0	2	8	0	0	3	0	3	3
2022-04-28	902	8	2	46	17	0	0	1	21	6	0	9	1	2	0	0	10	5	1	11	0	1	3	21	3	0	0	0	8	0	0	8	0	0	0	0	2	2	0	0	0	3	2	0	0	0	0	1	3
2022-04-29	981	10	2	42	23	0	0	1	29	13	0	11	0	1	0	0	17	5	0	2	0	0	5	19	6	0	0	0	7	0	0	13	0	0	0	0	5	2	0	0	0	4	3	0	0	1	0	0	2
2022-04-30	537	4	3	31	18	0	0	3	15	7	0	6	0	1	0	0	4	8	0	2	0	0	2	4	4	0	0	0	1	2	0	4	0	1	0	0	5	1	0	0	0	4	3	0	0	1	0	2	0
2022-05-01	215	3	1	31	23	0	0	1	6	5	0	3	0	0	0	0	5	3	0	4	0	0	4	2	1	0	0	0	1	0	0	2	0	0	0	0	0	0	0	0	0	0	2	0	0	0	0	0	0
2022-05-02	324	3	0	22	32	0	0	1	13	9	0	4	0	0	0	0	3	6	0	0	0	1	6	3	3	0	0	1	2	2	0	8	0	1	0	0	2	1	0	0	0	3	0	0	0	0	0	0	0
2022-05-03	904	22	1	41	34	0	1	2	61	7	0	3	0	2	0	0	16	9	0	3	0	0	6	13	12	0	0	0	9	2	0	19	0	1	0	1	3	6	0	1	0	2	0	0	0	3	0	0	3
2022-05-04	677	11	3	30	22	0	0	0	33	16	0	6	0	2	0	0	16	2	2	5	0	0	0	6	4	0	0	0	2	1	0	13	0	3	0	0	7	2	0	0	0	0	0	0	0	0	0	1	2
2022-05-05	557	6	0	42	19	0	0	3	32	12	0	9	0	0	0	0	9	2	1	4	0	0	1	9	3	0	0	0	1	0	3	4	1	1	0	0	4	2	0	0	0	1	3	0	0	0	0	4	6
2022-05-06	484	10	0	32	13	0	0	5	26	14	0	5	1	0	0	0	12	4	1	5	0	0	2	5	4	0	0	0	6	2	0	5	0	1	0	0	4	1	0	1	0	0	2	0	0	0	0	0	1
2022-05-07	283	3	1	29	11	1	0	5	13	10	0	2	0	0	0	0	12	5	0	0	0	0	3	0	4	0	0	0	1	1	0	0	0	0	0	0	0	1	0	0	0	1	1	0	0	0	0	2	1
2022-05-08	190	10	0	36	10	0	0	1	7	4	0	1	0	2	0	0	4	7	0	1	0	0	1	3	1	0	0	0	1	2	0	1	0	0	0	0	3	1	0	0	0	2	0	0	0	0	0	0	0
2022-05-09	648	21	1	41	13	0	1	7	57	29	0	6	0	2	0	0	20	4	1	4	0	0	1	15	5	0	0	0	1	2	1	4	0	0	1	0	5	2	0	0	0	1	4	0	0	1	0	3	4
2022-05-10	480	14	0	21	6	0	0	8	30	16	0	5	0	1	1	0	22	1	1	1	0	0	2	4	6	0	0	0	2	1	0	4	0	0	0	0	9	2	0	0	0	1	2	0	0	1	0	0	2
2022-05-11	427	18	1	32	13	1	0	6	40	16	0	2	0	2	1	0	15	2	1	2	0	0	2	7	8	0	0	0	2	2	0	3	0	0	0	0	3	1	0	0	0	2	2	0	0	0	0	1	1
2022-05-12	368	15	0	21	10	0	0	2	29	24	0	5	0	3	0	0	11	0	2	0	1	0	0	2	2	0	0	0	0	2	0	4	0	1	0	0	2	0	0	0	0	1	4	0	0	0	0	1	4
2022-05-13	352	21	0	21	15	0	0	5	30	16	0	3	0	1	1	0	4	0	3	1	0	0	0	3	2	0	0	0	2	0	0	4	0	1	0	0	5	0	0	0	0	1	0	0	0	0	0	3	0
2022-05-14	144	17	0	26	7	0	0	3	15	10	0	6	1	4	0	0	10	1	2	1	0	0	1	4	1	0	0	1	1	0	0	1	0	0	0	0	2	0	0	1	0	0	0	0	0	1	0	1	0
2022-05-15	131	5	2	13	6	0	0	4	14	7	0	0	0	0	1	0	3	0	1	0	0	0	0	0	0	0	0	0	2	0	0	1	0	2	0	0	3	0	0	1	0	0	0	0	0	0	0	2	0
2022-05-16	329	24	1	22	12	1	0	5	29	31	0	2	0	4	0	0	18	0	3	1	0	0	2	10	4	0	0	1	1	3	0	2	2	0	1	0	4	7	0	0	0	0	1	0	0	0	0	2	5
2022-05-17	305	44	0	19	18	0	0	7	31	28	0	1	0	5	1	0	13	1	3	2	0	0	2	1	0	0	0	1	2	0	0	4	2	0	0	0	4	1	0	0	0	2	2	0	0	0	0	3	2
2022-05-18	254	31	2	22	10	0	0	4	17	32	0	2	1	1	3	0	12	4	3	6	0	0	1	2	1	0	0	1	1	0	0	4	0	0	1	0	5	0	0	0	0	1	0	0	0	0	0	0	1
2022-05-19	221	38	1	8	15	2	0	6	22	21	0	6	0	4	1	0	9	2	2	1	0	0	5	13	2	0	0	0	1	1	0	4	0	0	1	0	3	2	0	0	0	0	1	0	0	1	0	5	0
2022-05-20	204	27	0	12	15	0	0	4	20	16	0	3	1	5	1	0	5	4	1	2	0	1	1	2	0	0	0	1	0	0	0	1	0	0	0	0	2	1	0	0	0	0	0	0	0	1	0	0	0
2022-05-21	102	24	0	13	7	2	0	4	8	18	0	1	0	3	1	0	7	7	0	0	2	1	1	0	1	0	0	0	3	0	0	2	1	0	1	0	0	2	0	3	0	0	0	0	0	0	0	2	0
2022-05-22	100	18	0	7	10	1	0	4	18	14	0	0	1	5	2	0	2	6	2	0	0	0	0	1	1	0	0	0	1	0	0	0	0	0	1	0	6	0	0	0	0	3	0	0	0	0	0	0	0
2022-05-23	210	45	0	9	17	2	0	10	17	31	0	0	0	5	1	0	5	1	2	0	0	1	1	3	1	0	0	0	2	0	0	5	0	0	0	0	2	0	0	2	0	1	1	0	0	0	0	1	0
2022-05-24	152	47	0	13	4	2	0	10	20	39	0	2	0	5	1	0	5	2	3	0	0	2	1	8	2	0	0	0	3	0	0	3	2	1	0	0	4	1	0	0	0	0	1	0	0	0	1	0	0
2022-05-25	186	57	0	4	5	2	0	10	16	43	0	3	1	12	2	1	9	3	4	0	0	0	0	3	2	0	1	3	3	0	0	5	2	0	0	0	5	2	0	1	0	1	0	0	0	0	0	1	0
2022-05-26	142	53	0	5	8	1	0	14	21	39	0	1	0	4	2	0	5	1	2	1	0	0	0	4	1	0	1	1	1	0	0	2	0	0	0	0	3	1	0	0	0	0	0	0	0	0	0	0	0
2022-05-27	141	46	0	8	7	1	0	12	20	29	0	3	3	10	3	0	2	1	1	1	0	3	0	5	1	0	2	0	2	1	1	1	3	0	1	0	3	0	0	0	0	0	1	0	0	0	0	0	0
2022-05-28	102	51	1	6	7	1	0	11	13	29	0	1	1	7	2	0	2	0	3	0	0	0	0	1	0	0	1	1	1	0	0	2	0	0	0	0	1	0	0	1	0	0	1	0	0	0	0	0	1
2022-05-29	56	45	0	7	4	2	0	2	11	19	0	3	3	4	5	0	6	3	3	0	0	0	0	1	0	0	1	3	1	0	0	1	1	0	2	0	3	0	0	3	0	0	0	0	0	0	0	0	0
2022-05-30	89	84	0	9	6	0	0	22	10	44	0	2	6	15	2	3	6	3	2	0	0	0	0	5	1	0	2	2	0	0	0	0	6	0	1	0	2	1	0	3	0	0	0	0	0	0	0	0	0
2022-05-31	147	98	0	23	8	5	0	22	22	66	0	1	4	13	4	0	5	3	3	0	3	5	1	3	1	0	0	3	4	0	0	2	3	0	2	0	8	2	0	5	0	0	0	0	0	0	0	0	0
2022-06-01	121	80	0	12	9	3	0	17	19	51	0	2	4	11	8	3	7	2	6	0	0	1	0	3	0	0	0	2	3	0	0	1	2	0	4	0	6	0	0	0	0	0	3	0	0	0	0	0	0
2022-06-02	56	69	0	7	10	7	0	12	12	25	0	0	3	5	10	0	1	2	6	0	1	2	0	1	0	0	0	1	1	0	1	0	1	0	0	0	3	1	0	2	0	0	0	0	0	0	0	1	0
2022-06-03	54	42	0	9	2	4	0	8	4	16	0	1	1	6	3	2	1	3	8	0	1	2	0	0	0	0	0	0	1	0	0	3	0	0	0	0	3	2	0	7	0	0	0	0	0	0	0	0	1
2022-06-04	103	127	0	3	8	12	0	29	10	58	0	1	5	13	8	1	2	2	5	0	0	13	0	4	1	0	0	3	1	0	0	1	2	0	2	0	5	1	0	3	1	1	0	0	0	0	0	0	0
2022-06-05	65	100	0	1	5	9	0	20	7	34	0	1	4	9	7	2	2	1	7	0	0	3	0	1	0	0	0	0	2	0	1	0	3	0	0	0	5	0	0	2	0	0	0	0	0	0	0	0	0
2022-06-06	127	203	0	7	11	10	0	32	10	72	1	4	10	31	10	4	24	3	6	0	2	10	0	4	2	0	0	2	0	0	2	8	4	0	3	0	7	1	0	2	0	0	0	0	0	0	3	2	0
2022-06-07	120	244	0	3	8	6	0	56	12	87	0	1	18	24	14	4	9	0	6	0	4	13	0	5	2	0	0	4	0	0	1	2	10	0	5	0	5	3	0	1	2	0	0	0	0	0	3	0	0
2022-06-08	135	311	0	6	10	10	0	57	29	96	0	3	20	40	12	3	6	1	4	1	0	10	0	2	1	0	2	5	0	0	3	3	17	0	3	0	8	1	0	2	2	0	0	0	0	0	2	0	0
2022-06-09	78	280	0	10	9	34	0	55	17	72	0	1	8	42	8	12	2	2	2	1	5	3	0	2	0	0	2	3	3	0	1	1	14	0	5	0	3	3	0	1	2	0	0	0	0	1	1	0	0
2022-06-10	89	243	0	7	4	35	0	49	19	70	0	3	9	26	5	13	4	1	16	0	2	6	0	5	0	0	0	2	2	0	1	3	10	0	6	0	5	8	0	5	2	0	0	0	0	0	0	0	0
2022-06-11	56	203	0	8	7	27	0	40	6	49	0	2	9	22	7	10	7	0	11	0	0	8	0	5	0	0	0	4	0	0	3	3	3	0	0	0	2	4	0	1	3	0	0	0	0	1	2	0	0
2022-06-12	42	184	0	6	3	19	0	25	11	36	0	2	7	18	7	11	0	1	12	0	0	4	0	1	1	0	4	4	0	0	3	1	5	0	4	1	6	0	0	1	0	0	0	0	0	0	1	0	0
2022-06-13	69	384	0	5	2	29	0	51	22	73	1	1	14	42	14	15	9	0	7	0	4	9	0	5	0	0	1	7	2	2	5	2	14	0	6	0	3	0	0	6	2	0	0	0	0	0	2	1	0
2022-06-14	80	400	0	7	7	30	0	60	18	85	0	0	15	40	23	10	7	3	10	1	3	13	0	5	0	0	4	13	0	0	4	5	12	0	7	0	2	1	0	5	3	0	0	0	0	0	1	1	0
2022-06-15	71	459	0	3	3	8	0	79	23	82	0	0	18	49	20	6	11	1	4	0	2	22	1	2	1	0	4	5	0	0	10	1	14	0	9	0	8	0	0	5	1	0	0	0	0	1	2	2	0
2022-06-16	78	407	0	3	5	20	0	70	20	53	0	3	26	38	21	4	2	1	8	0	6	18	0	3	0	0	4	11	0	0	4	0	11	0	8	0	7	0	0	6	3	0	0	0	0	0	5	0	1
2022-06-17	50	363	0	0	2	33	0	63	14	63	0	0	28	32	11	7	4	1	13	0	3	13	0	4	0	0	5	5	0	0	7	3	9	0	12	0	3	2	0	3	5	0	1	0	0	0	5	0	1
2022-06-18	41	307	0	0	2	27	0	38	14	43	2	0	22	22	7	4	2	2	6	0	3	3	0	1	0	0	4	5	0	0	3	3	12	0	9	0	2	0	0	2	2	0	2	0	0	0	3	0	0
2022-06-19	25	277	0	0	2	50	0	31	4	26	0	1	15	29	4	21	0	1	14	1	2	2	0	4	0	0	0	6	0	0	3	0	6	0	1	0	2	0	0	2	2	0	0	0	0	0	4	0	0
2022-06-20	43	568	0	2	4	79	0	62	14	62	0	0	25	67	8	40	5	1	25	0	4	9	0	3	0	0	4	8	2	0	5	2	18	0	7	0	1	3	0	4	4	0	0	0	0	0	10	2	0
2022-06-21	60	712	0	4	4	79	0	83	9	89	2	0	16	67	16	33	1	1	33	0	8	6	0	2	0	0	11	29	0	0	6	2	19	0	25	0	4	2	0	6	8	0	1	0	0	0	10	0	0
2022-06-22	42	609	0	5	1	53	0	75	11	60	0	0	34	57	25	34	5	1	33	0	5	8	0	3	0	0	5	13	0	0	6	1	12	0	9	0	3	0	0	5	7	0	0	0	0	0	3	0	2
2022-06-23	31	600	0	3	4	70	0	68	15	45	2	0	22	48	13	39	3	0	31	0	11	4	0	0	0	0	1	9	0	0	11	0	14	0	11	0	9	0	0	3	13	0	0	0	0	0	7	0	0
2022-06-24	39	705	0	0	2	66	0	74	13	42	0	0	33	77	33	36	3	0	28	0	17	7	0	0	0	0	11	23	0	0	5	1	22	0	10	0	2	0	0	4	8	0	0	0	0	0	10	0	0
2022-06-25	11	405	0	1	2	58	0	35	12	29	1	0	21	37	35	27	3	1	30	0	2	10	1	1	0	0	4	6	0	0	7	1	10	0	5	0	2	0	0	4	3	0	0	0	0	0	7	0	0
2022-06-26	16	350	0	4	1	43	0	33	5	34	1	0	25	34	29	35	0	1	34	0	5	11	0	0	0	0	5	15	0	0	6	0	7	0	8	0	4	1	0	2	0	0	0	0	0	0	1	0	0
2022-06-27	28	860	0	2	3	61	0	95	5	69	0	2	25	83	8	37	1	0	38	0	20	10	0	4	0	0	9	17	0	0	19	0	17	0	13	0	6	0	0	5	8	0	0	0	0	0	8	0	0
2022-06-28	28	953	0	1	1	94	0	120	13	50	6	0	20	62	7	44	4	0	38	0	31	6	0	3	0	0	8	15	0	0	10	0	17	0	22	0	1	0	0	1	10	0	0	0	0	0	7	0	0
2022-06-29	9	980	0	0	0	85	0	101	10	50	6	0	30	68	8	69	1	1	46	0	15	1	0	2	0	0	11	12	0	0	10	0	25	0	13	0	3	0	0	1	11	0	1	0	0	0	8	1	0
2022-06-30	11	911	0	0	1	116	0	66	11	45	1	0	16	76	1	50	1	0	19	0	19	3	0	1	0	0	7	15	0	0	22	0	12	0	14	0	6	0	0	1	9	0	0	0	0	0	16	0	0
2022-07-01	20	790	0	0	0	86	0	91	8	34	6	0	21	50	11	41	2	0	12	0	17	17	0	0	0	0	5	12	0	0	13	1	15	0	7	0	1	0	0	4	9	0	0	0	0	1	5	0	0
2022-07-02	13	594	0	0	1	58	0	47	7	29	2	0	8	36	8	27	0	0	11	0	9	18	0	0	0	0	6	10	0	0	6	1	8	0	9	0	1	0	0	3	4	0	0	0	0	0	1	0	0
2022-07-03	9	486	0	0	0	74	0	47	6	11	2	0	23	20	22	37	1	0	10	0	8	6	0	1	0	0	10	9	0	0	12	0	12	0	8	0	1	0	0	3	4	0	0	0	0	0	3	0	0
2022-07-04	13	1100	0	0	0	97	0	88	6	53	7	0	26	62	16	37	0	1	11	0	23	8	0	0	1	0	17	25	0	0	15	0	29	0	18	0	1	0	0	0	8	0	0	0	0	0	16	0	0
2022-07-05	20	1201	0	0	0	84	0	70	6	37	15	0	16	48	10	21	1	1	12	0	15	3	0	0	0	0	11	35	0	0	13	2	30	0	34	0	3	0	0	3	9	0	0	0	0	0	13	0	0
2022-07-06	5	946	0	2	1	69	0	73	5	35	2	0	19	57	12	15	2	0	21	0	11	1	0	1	0	0	23	14	0	0	11	1	17	0	15	0	2	2	0	4	11	0	0	0	0	0	17	0	0
2022-07-07	3	640	0	0	1	71	0	43	1	11	6	0	20	33	11	26	1	0	44	0	15	2	0	0	0	0	9	9	0	0	6	0	14	0	5	0	0	0	0	8	10	0	0	0	0	0	7	0	0
2022-07-08	6	893	0	2	2	64	0	59	5	22	5	0	39	38	40	29	2	0	31	0	13	2	0	0	0	0	12	22	0	0	17	1	13	0	20	0	2	0	0	5	14	0	0	0	0	0	12	0	0
2022-07-09	2	306	0	0	1	126	0	18	2	10	0	0	20	17	17	35	0	0	30	0	3	4	0	0	0	0	2	2	0	0	5	0	9	0	1	0	0	0	0	2	2	0	0	0	0	0	7	0	0
2022-07-10	1	350	0	0	0	122	0	23	1	4	3	0	26	19	19	49	0	0	24	0	8	17	0	0	0	0	5	7	0	0	4	0	5	0	10	0	2	0	0	6	3	0	0	0	0	0	4	0	0
2022-07-11	2	679	0	0	1	97	0	35	1	10	2	0	39	29	18	30	0	0	38	0	9	18	0	1	0	0	12	8	0	0	9	0	10	0	8	0	1	0	0	31	3	0	0	0	0	0	10	0	0
2022-07-12	1	544	0	0	1	82	0	43	1	11	5	0	52	37	25	33	0	0	50	0	10	20	0	0	0	0	11	8	0	0	6	0	7	0	10	0	1	0	0	29	5	0	0	0	0	0	4	0	0
2022-07-13	3	485	0	0	0	73	0	27	2	11	2	0	52	17	32	31	2	0	49	0	8	14	0	0	0	0	9	6	0	0	7	0	15	0	11	0	1	0	0	19	3	0	0	0	0	0	9	0	0
2022-07-14	1	420	0	0	0	68	0	33	3	5	4	0	43	18	12	35	1	0	40	0	5	15	0	0	0	0	10	9	0	0	2	0	5	0	11	0	0	0	0	5	3	0	0	0	0	0	6	0	0
2022-07-15	2	368	0	0	0	44	0	24	0	6	2	0	30	20	15	22	0	0	31	0	11	11	0	0	0	0	1	5	0	0	5	0	3	0	5	0	1	0	0	4	4	0	0	0	0	0	6	0	0
2022-07-16	1	260	0	0	1	38	0	21	0	5	0	0	19	13	17	18	0	1	16	0	12	6	0	0	0	0	4	8	0	0	3	0	2	0	6	0	1	0	0	5	3	0	0	0	0	0	1	0	0
2022-07-17	2	249	0	0	0	56	0	14	0	1	7	0	40	7	21	20	1	0	24	0	0	17	0	0	0	0	4	3	0	0	2	0	6	0	8	0	0	0	0	6	4	0	0	0	0	0	3	0	0
2022-07-18	2	497	0	1	0	87	0	40	0	8	13	0	41	26	19	24	1	0	40	0	13	12	0	1	0	0	3	5	0	0	4	0	5	0	8	0	3	0	0	7	4	0	0	0	0	0	7	0	0
2022-07-19	2	570	0	0	0	48	0	28	0	3	22	0	42	20	11	19	0	0	42	0	15	21	0	3	0	0	16	6	0	0	6	0	11	0	3	0	0	0	0	13	2	0	0	0	0	0	12	0	0
2022-07-20	3	625	0	0	0	47	0	30	0	3	7	0	41	19	9	26	0	1	17	0	21	10	0	1	0	0	13	19	0	0	10	0	9	0	9	0	0	0	0	4	5	0	0	0	0	0	13	0	0
2022-07-21	2	586	0	0	0	57	0	37	1	7	9	0	28	29	9	23	0	0	14	0	14	9	0	0	0	0	8	9	0	0	7	0	10	0	9	0	0	0	0	3	3	0	0	0	0	0	8	0	0
2022-07-22	1	576	0	0	0	54	0	21	2	2	6	0	15	20	7	13	0	1	13	0	17	14	0	0	0	0	18	13	0	0	8	0	7	0	5	0	0	0	0	6	4	0	0	0	0	0	5	0	0
2022-07-23	0	322	0	0	1	38	0	17	0	1	5	0	12	9	7	16	0	0	19	0	5	12	0	0	0	0	11	5	0	0	3	0	4	0	1	0	0	0	0	4	4	0	0	0	0	0	6	0	0
2022-07-24	0	262	0	0	0	38	0	9	1	1	1	0	23	3	14	29	0	0	27	0	10	5	0	0	0	0	0	5	0	0	4	0	3	0	2	0	0	0	0	5	1	0	0	0	0	0	5	0	0
2022-07-25	1	615	1	0	0	52	0	28	0	2	16	0	37	24	15	43	0	0	35	0	24	6	0	1	0	0	13	13	0	0	15	0	4	0	18	0	0	0	0	2	5	0	0	0	0	0	5	0	0
2022-07-26	0	584	0	0	0	43	0	23	0	2	5	0	39	18	16	20	0	0	33	0	30	5	0	0	0	0	23	11	0	0	6	0	6	0	7	0	3	0	0	2	9	0	0	0	0	0	6	0	0
2022-07-27	0	534	0	0	0	17	0	20	2	3	4	0	39	16	14	31	0	0	18	0	21	7	0	0	0	0	12	6	0	0	8	0	1	0	6	0	1	0	0	4	4	0	0	0	0	0	2	0	0
2022-07-28	0	397	0	0	0	22	0	17	0	4	2	0	50	5	18	11	0	0	8	0	15	20	0	0	0	0	10	9	0	0	6	0	9	0	8	0	0	0	0	6	4	0	0	0	0	0	3	0	0
2022-07-29	0	356	0	0	0	21	0	6	0	0	6	0	31	10	20	10	0	0	10	0	12	13	0	0	0	0	13	5	0	0	6	0	3	0	9	0	0	0	0	7	2	0	0	0	0	0	11	0	0
2022-07-30	0	186	0	0	0	32	0	9	0	0	2	0	16	4	12	12	0	0	14	0	8	11	0	0	0	0	5	2	0	0	7	0	2	0	2	0	0	0	0	1	4	0	0	0	0	0	2	0	0
2022-07-31	1	187	0	0	0	29	0	11	0	0	6	0	22	5	19	11	0	0	20	0	6	9	0	0	0	0	5	4	0	0	1	0	1	0	3	0	0	0	0	8	2	0	0	0	0	0	1	0	0
2022-08-01	1	508	0	0	0	37	0	13	0	1	19	0	32	4	12	14	0	0	16	0	18	18	0	0	0	0	10	12	0	0	10	0	4	0	5	0	0	0	0	5	7	0	0	0	0	0	2	0	0
2022-08-02	0	433	0	0	0	44	0	13	1	7	7	0	16	19	13	28	0	0	14	0	23	8	0	0	0	0	8	6	0	0	13	0	3	0	11	0	1	0	0	3	7	0	0	0	0	0	11	0	0
2022-08-03	0	354	0	0	0	48	0	18	0	0	9	0	15	10	8	27	0	0	11	0	36	2	0	0	0	0	9	7	0	0	5	0	7	0	5	0	0	0	0	0	7	0	0	0	0	0	4	0	0
2022-08-04	0	340	0	0	0	32	0	7	0	0	10	0	19	4	5	12	0	0	8	0	22	3	0	0	0	0	11	5	0	0	6	0	4	0	3	0	0	0	0	2	6	0	0	0	0	0	2	0	0
2022-08-05	0	350	0	0	0	30	0	12	0	0	10	0	14	6	10	16	0	0	13	0	19	12	0	0	0	0	9	16	0	0	8	0	3	0	0	0	0	0	0	5	3	0	0	0	0	0	2	0	0
2022-08-06	0	126	0	0	0	21	0	1	0	0	10	0	7	1	8	4	0	0	13	0	8	17	0	0	0	0	4	4	0	0	8	0	1	0	2	0	0	0	0	3	3	0	0	0	0	0	3	0	0
2022-08-07	1	116	0	0	0	19	0	1	0	2	6	0	11	3	4	7	0	0	16	0	12	6	0	0	0	0	1	3	0	0	4	0	1	0	2	0	0	0	0	4	1	0	0	0	0	0	6	0	0
2022-08-08	1	348	0	0	0	36	0	9	0	1	12	0	16	8	3	15	0	0	11	0	30	6	0	0	0	0	3	10	0	0	12	0	2	0	3	0	0	0	0	6	13	0	0	0	0	0	1	0	0
2022-08-09	0	338	0	0	0	44	0	3	0	0	15	0	13	6	9	20	0	0	16	0	13	1	0	0	0	0	5	9	0	0	5	0	2	0	6	0	0	0	0	3	7	0	0	0	0	0	10	0	0
2022-08-10	0	272	0	0	0	46	0	4	0	1	6	0	12	3	15	9	0	0	9	0	6	2	0	0	0	0	26	5	0	0	4	0	5	0	1	0	0	0	0	3	9	0	0	0	0	0	3	0	0
2022-08-11	0	266	0	0	0	11	0	7	0	0	11	0	15	2	24	5	0	0	3	0	15	7	0	0	0	0	10	1	0	0	4	0	1	0	7	0	0	0	0	7	4	0	0	0	0	0	0	0	0
2022-08-12	0	270	0	0	0	8	0	2	1	1	16	0	12	6	17	6	0	0	8	0	21	9	0	0	0	0	6	10	0	0	2	0	1	0	7	0	0	0	0	7	4	0	0	0	0	0	0	0	0
2022-08-13	0	145	0	0	0	6	0	0	0	0	15	0	12	0	17	2	0	0	4	0	8	9	0	0	0	0	1	2	0	0	4	0	2	0	3	0	0	0	0	4	3	0	0	0	0	0	1	0	0
2022-08-14	0	107	0	0	0	6	0	3	0	0	5	0	17	0	8	8	0	0	4	0	8	11	0	0	0	0	4	2	0	0	2	0	2	0	0	0	0	0	0	2	1	0	0	0	0	0	1	0	0
2022-08-15	0	289	0	0	0	7	0	5	0	0	15	0	15	5	14	14	0	0	7	0	16	9	0	0	0	0	7	2	0	0	6	0	3	0	6	0	0	0	0	9	4	0	0	0	0	1	2	0	0
2022-08-16	0	258	0	0	0	3	0	5	0	0	11	0	13	6	14	1	0	0	1	0	5	16	0	0	0	0	9	3	0	0	6	0	0	0	3	0	0	0	0	5	8	0	0	0	0	0	0	0	0
2022-08-17	0	207	0	0	0	3	0	5	0	1	21	0	11	1	23	1	0	0	2	0	19	12	0	0	0	1	14	2	0	0	3	0	1	0	0	0	0	0	0	4	3	0	0	0	0	0	6	0	0
2022-08-18	0	187	0	0	0	6	0	7	0	0	8	0	8	3	21	2	0	0	4	0	10	8	0	0	0	0	2	5	0	0	6	0	1	0	3	0	0	0	0	3	2	0	0	0	0	0	0	0	0
2022-08-19	0	199	0	0	0	3	0	0	2	0	16	0	13	1	15	2	0	0	5	0	11	8	0	1	0	0	12	4	0	0	4	0	0	0	2	0	0	0	0	4	1	0	0	0	0	0	1	0	0
2022-08-20	0	98	0	0	0	4	0	0	0	0	8	0	15	0	21	1	0	0	0	0	8	9	0	0	0	0	1	0	0	0	4	0	2	0	2	1	0	0	0	2	2	0	0	0	0	0	0	0	0
2022-08-21	0	81	0	0	0	6	0	1	0	0	8	0	5	0	15	0	0	0	2	0	1	5	0	0	0	0	4	0	0	0	2	0	2	0	1	0	0	0	0	1	2	0	0	0	0	0	0	0	0
2022-08-22	0	179	0	0	0	6	0	4	0	0	9	0	26	0	35	5	0	0	1	0	14	12	0	0	0	0	12	5	0	0	6	0	6	0	1	0	0	0	0	1	1	0	0	1	0	0	2	0	0
2022-08-23	0	171	0	0	0	0	0	3	0	0	8	0	16	2	32	3	0	0	0	0	9	14	0	0	0	0	6	5	0	0	4	0	1	0	2	0	0	0	0	3	2	0	0	0	0	0	4	0	0
2022-08-24	0	97	0	0	0	0	0	2	0	0	6	0	10	1	24	0	0	0	0	0	7	11	0	0	0	0	3	3	0	0	1	0	1	0	1	0	0	0	0	5	3	0	0	0	0	0	2	0	0
2022-08-25	0	157	0	0	0	4	0	3	0	0	16	0	10	1	19	0	0	0	1	0	5	8	0	0	0	0	7	5	0	0	1	0	0	0	1	0	0	0	0	4	1	0	0	0	0	0	1	0	0
2022-08-26	0	98	0	0	0	2	0	3	0	0	13	0	9	1	37	0	0	0	0	0	12	9	0	0	0	0	4	0	0	0	1	0	1	0	4	0	0	0	0	2	3	0	0	0	0	0	1	0	0
2022-08-27	0	80	0	0	0	2	0	0	0	0	10	0	8	2	12	0	0	0	0	0	10	9	0	0	0	0	5	5	0	0	2	0	0	0	1	0	0	0	0	2	1	0	0	0	0	0	0	0	0
2022-08-28	1	65	0	0	0	1	0	1	0	1	9	0	7	1	11	0	0	0	0	0	7	6	0	0	0	0	3	0	0	0	2	0	0	0	1	0	0	0	0	2	1	0	0	0	0	0	0	0	0
2022-08-29	0	126	0	0	0	0	0	1	0	0	8	0	14	1	31	0	0	0	0	0	6	7	0	0	0	0	9	2	0	0	2	0	1	0	1	0	0	0	0	1	0	0	0	0	0	0	1	0	0
2022-08-30	0	199	0	0	0	0	0	5	0	0	15	0	6	0	29	0	0	0	0	0	22	13	0	0	0	0	6	10	0	0	12	0	0	0	3	0	0	0	0	4	0	0	0	0	0	0	3	0	0
2022-08-31	0	108	0	0	0	1	0	1	0	0	12	0	6	1	41	0	0	0	1	0	14	3	0	0	0	0	5	0	0	0	22	0	0	0	1	0	0	0	0	3	0	0	0	0	0	0	1	0	0
2022-09-01	0	156	0	0	1	1	0	1	0	0	18	0	6	1	23	0	0	0	0	0	16	14	0	0	0	0	8	6	0	0	7	0	1	0	5	0	0	0	0	4	0	0	0	5	0	0	3	0	0
2022-09-02	0	82	0	0	0	0	0	2	0	0	14	0	5	1	27	0	0	0	0	0	9	6	0	0	0	0	2	2	0	0	6	0	0	0	0	0	0	0	0	2	0	0	0	0	0	0	2	0	0
2022-09-03	0	76	0	0	0	1	0	4	0	0	8	0	8	0	21	0	0	0	0	0	4	4	0	0	0	0	3	1	0	0	1	0	0	0	1	0	0	0	1	7	2	0	0	0	0	0	1	0	0
2022-09-04	0	71	0	0	0	1	0	2	0	0	6	0	6	0	21	0	0	0	0	0	2	9	0	1	0	0	0	0	0	0	0	0	0	0	2	0	0	0	0	4	0	0	0	1	0	0	1	0	0
2022-09-05	0	169	0	0	0	0	0	1	0	0	15	0	10	1	22	0	0	0	1	0	11	9	0	0	0	0	4	4	0	0	3	0	0	0	0	0	0	0	0	10	3	0	0	0	0	0	1	0	0
2022-09-06	0	113	0	0	0	1	0	0	0	0	9	0	14	0	15	0	0	0	0	0	10	17	0	0	0	0	1	3	0	0	6	0	1	0	5	0	0	0	0	5	2	0	0	1	0	0	1	0	0
2022-09-07	0	111	0	0	0	0	0	0	0	0	13	0	10	0	18	0	0	0	0	0	3	9	0	0	0	0	3	3	0	0	0	0	1	0	2	0	0	0	1	5	1	0	0	0	0	0	2	0	0
2022-09-08	0	126	0	0	0	1	0	1	0	0	17	0	10	0	9	0	0	0	0	0	9	11	0	0	0	0	1	2	0	0	0	0	1	0	0	0	0	0	6	5	0	0	0	0	0	0	1	0	0
2022-09-09	0	108	0	0	0	1	0	1	0	0	14	0	8	0	4	0	0	0	0	0	6	10	0	0	0	0	1	1	0	0	5	0	0	0	0	0	0	0	9	3	0	0	0	2	0	0	1	0	0
2022-09-10	0	81	0	0	0	3	0	1	0	0	8	0	4	0	10	0	0	0	1	0	3	3	0	0	0	0	2	3	0	0	2	0	0	0	0	0	0	0	0	5	1	0	0	0	0	0	0	0	0
2022-09-11	0	81	0	0	0	1	0	0	0	0	17	0	4	0	4	1	0	0	0	0	1	7	0	1	0	0	4	1	0	0	2	0	2	0	1	0	0	0	0	4	2	0	0	0	0	0	0	0	0
2022-09-12	0	194	0	0	0	8	0	0	0	0	35	0	11	2	7	0	0	0	1	0	11	6	0	0	0	0	13	0	0	0	2	0	0	0	1	0	0	0	2	6	2	0	0	3	0	0	1	0	0
2022-09-13	0	157	0	0	0	9	0	2	0	0	26	0	11	1	14	1	0	0	3	0	9	15	0	0	0	0	3	4	0	0	1	0	1	0	2	0	0	0	0	6	2	0	0	7	0	0	0	0	0
2022-09-14	0	145	0	0	0	7	0	2	0	0	18	0	9	1	7	1	0	0	0	0	5	9	0	0	0	0	5	2	0	0	5	0	0	0	3	0	0	0	0	1	2	0	0	5	0	0	1	0	0
2022-09-15	0	130	0	0	0	11	0	0	0	0	18	0	7	0	6	0	0	0	0	0	8	6	0	0	0	0	7	4	0	0	4	0	0	0	1	0	0	0	4	1	3	0	0	4	0	0	1	0	0
2022-09-16	0	111	0	0	0	11	0	0	0	0	31	0	5	1	13	2	0	0	0	0	11	3	0	0	0	0	5	0	0	0	6	0	0	0	0	0	0	0	0	1	1	0	0	4	0	0	0	0	0
2022-09-17	0	85	0	0	0	7	0	0	0	0	17	0	2	0	10	1	0	0	0	0	7	4	0	0	0	0	3	4	0	0	0	0	0	0	1	0	0	0	2	1	0	0	0	1	0	0	0	0	0
2022-09-18	0	72	0	0	0	7	0	0	0	0	14	0	6	0	13	3	0	0	0	0	3	4	0	0	0	0	2	2	0	0	2	0	0	0	1	0	0	0	1	0	0	0	0	3	0	0	0	0	0
2022-09-19	0	89	0	0	0	8	0	0	0	0	24	0	9	0	23	1	0	0	0	0	6	10	0	0	0	0	3	3	0	0	4	0	1	0	0	0	0	0	0	1	1	0	0	2	0	0	0	0	0
2022-09-20	0	242	0	0	0	8	0	2	0	0	44	0	6	0	14	5	0	0	1	0	17	6	0	0	0	0	7	4	0	0	8	0	0	0	1	0	0	0	1	2	6	0	0	8	0	0	0	0	0
2022-09-21	1	219	0	0	0	13	0	0	0	0	48	0	11	4	8	5	0	0	5	0	17	6	0	0	0	0	5	7	0	0	3	0	0	0	1	0	0	0	10	0	6	0	0	9	0	0	1	0	0
2022-09-22	0	161	0	0	0	21	0	0	0	0	60	0	3	0	5	5	0	0	5	0	16	4	0	0	0	0	9	4	0	0	7	0	0	0	4	0	0	0	4	2	2	0	0	11	0	0	0	0	0
2022-09-23	0	202	0	0	0	19	0	0	0	0	54	0	11	0	6	8	0	0	4	0	12	2	0	0	0	0	7	1	0	0	10	0	0	0	1	0	0	0	7	1	8	0	0	10	0	0	1	0	0
2022-09-24	0	108	0	0	0	15	0	0	0	0	38	0	3	0	7	5	0	0	1	0	8	2	0	0	0	0	3	2	0	0	3	0	0	0	2	0	0	0	11	1	1	0	0	8	0	0	0	0	0
2022-09-25	0	115	0	0	0	6	0	0	0	0	35	0	3	0	9	2	0	0	2	0	8	2	0	0	0	0	2	2	0	0	7	0	0	0	1	0	0	0	4	5	1	0	0	1	0	0	0	0	0
2022-09-26	0	245	0	0	0	7	0	1	0	0	74	0	5	0	6	1	0	0	2	0	15	5	0	0	0	0	5	2	0	0	8	0	1	0	1	0	0	0	15	2	10	0	0	14	0	0	0	0	0
2022-09-27	0	178	0	0	0	4	0	0	0	0	85	0	1	2	5	1	0	0	1	0	22	1	0	0	0	0	9	8	0	0	7	0	0	0	0	0	0	0	17	0	9	0	0	23	0	0	0	0	0
2022-09-28	0	206	0	0	0	6	0	0	0	0	54	0	6	0	9	1	0	0	1	0	18	0	0	0	0	0	3	4	0	0	7	0	0	0	0	0	0	0	16	0	2	0	0	18	0	0	4	0	0
2022-09-29	0	161	0	0	0	4	0	0	0	0	42	0	7	0	10	2	0	0	2	0	20	0	0	0	0	0	6	1	0	0	8	0	0	0	0	0	0	0	14	0	2	0	0	11	0	0	0	0	0
2022-09-30	0	130	0	0	0	13	0	0	0	0	30	0	3	0	11	6	0	0	3	0	6	0	0	0	0	0	7	2	0	0	2	0	0	0	0	0	0	0	12	0	8	0	0	3	0	0	1	0	0
2022-10-01	0	70	0	0	0	7	0	0	0	0	39	0	7	1	11	3	0	0	1	0	8	0	0	0	0	0	2	2	0	0	3	0	2	0	0	0	0	0	9	0	0	0	0	3	0	0	0	0	0
2022-10-02	0	116	0	0	0	6	0	0	0	0	47	0	7	0	9	11	0	0	3	0	11	0	0	0	0	0	7	3	0	0	3	0	1	0	2	0	0	0	8	0	4	0	0	7	0	0	0	0	0
2022-10-03	0	224	0	0	0	14	0	0	0	0	122	0	6	0	17	14	0	0	5	0	21	0	0	0	0	0	9	0	0	0	7	0	2	0	0	0	0	0	23	0	5	0	0	16	0	0	0	0	0
2022-10-04	0	204	0	0	0	8	0	0	0	0	77	0	8	0	14	8	0	0	1	0	24	0	0	0	0	0	8	4	0	0	8	0	2	0	1	0	0	0	33	0	4	0	0	24	0	0	0	0	0
2022-10-05	0	163	0	0	0	11	0	0	0	0	77	0	7	0	18	6	0	0	1	0	22	0	0	0	0	0	12	8	0	0	9	0	2	0	1	0	0	0	29	0	5	0	0	32	0	0	0	0	0
2022-10-06	0	189	0	0	0	12	0	0	0	0	83	0	10	0	12	3	0	0	2	0	14	0	0	0	0	0	8	2	0	0	10	0	0	0	1	0	0	0	27	0	7	0	0	22	0	0	3	0	0
2022-10-07	0	188	0	0	0	10	0	0	0	0	112	0	2	0	4	2	0	0	6	0	9	0	0	0	0	0	7	5	0	0	7	0	0	0	0	0	0	0	33	0	3	0	0	25	0	0	1	0	0
2022-10-08	0	50	0	0	0	9	0	0	0	0	40	0	0	0	3	5	0	0	6	0	10	0	0	0	0	0	4	2	0	0	7	0	0	0	0	0	0	0	15	0	3	0	0	28	0	0	0	0	0
2022-10-09	0	68	0	0	0	12	0	0	0	0	23	0	5	0	5	2	0	0	3	0	3	0	0	0	0	0	6	0	0	0	0	0	0	0	0	0	0	0	11	0	2	0	0	13	0	0	0	0	0
2022-10-10	0	138	0	0	0	17	0	0	0	0	117	0	8	0	6	1	0	0	5	0	16	0	0	0	0	0	7	0	0	0	8	0	1	0	0	0	0	0	29	0	5	0	0	39	0	0	0	0	0
2022-10-11	0	139	0	0	0	14	0	0	0	0	104	0	7	0	5	4	0	0	1	0	28	0	0	0	0	0	3	13	0	0	10	0	2	0	1	0	0	0	43	0	4	0	0	26	0	0	0	0	0
2022-10-12	0	126	0	0	0	17	0	0	0	0	88	0	10	0	6	2	0	0	0	0	18	0	0	0	0	0	3	2	0	0	5	0	0	0	0	0	0	0	29	0	1	0	0	23	0	0	2	0	0
2022-10-13	0	71	0	0	0	8	0	0	0	0	68	0	8	0	10	2	0	0	3	0	10	0	0	0	0	0	5	1	0	0	8	0	0	0	1	0	0	0	37	0	1	0	0	15	0	0	0	0	0
2022-10-14	1	100	0	0	0	10	0	0	0	0	73	0	7	0	8	2	0	0	1	0	11	0	0	0	0	0	10	5	0	0	8	0	0	0	0	0	0	0	37	0	6	0	0	30	0	0	0	0	0
2022-10-15	0	53	0	0	0	5	0	0	0	0	37	0	2	0	4	1	0	0	1	0	5	0	0	0	0	0	1	0	0	0	3	0	1	0	0	0	0	0	29	0	4	0	0	13	0	0	0	0	0
[truncated: 205 more columns]

## Sheet: Fig. 2b
Effect size of each substitution in the S protein on Re estimated by a hierarchal Bayesian model.
Rank	Substitution	Posterior mean	Posterior 2.5 percentile	Posterior 97.5 percentile	Statistical significance class	R-hat value	Effective sampling size (ESS_bulk)	Effective sampling size (ESS_tail)
1	L452R:F486V	1.127	1.07	1.176	high	1.002	1586.19	3230.45
2	L452Q	1.124	1.096	1.153	high	1.007	745.42	2274.76
3	N450D	1.108	1.072	1.143	high	1.003	1262.38	3413.3
4	N460K	1.089	1.055	1.126	high	1.002	2227.3	4371.09
5	K444M	1.072	1.041	1.102	high	1.003	1670.85	3991.64
6	L368I	1.068	1.033	1.103	high	1.002	3236.02	4999.35
7	L452M	1.068	1.049	1.088	high	1.005	903.246	2582.5
8	R346T	1.066	1.054	1.08	high	1.009	525.086	1425.48
9	W64R	1.066	1.036	1.094	high	1.002	1655.28	3929.61
10	K417T	1.064	1.048	1.081	high	1.006	773.325	2712.01
11	V445A	1.063	1.033	1.092	high	1.001	2227.92	4357.07
12	R346S	1.062	1.041	1.084	high	1.002	1292.57	3676.33
13	Y248S	1.058	1.03	1.085	high	1.002	1781.07	3701.75
14	R346I	1.057	1.03	1.084	high	1.001	2031.41	4081.4
15	G339H:I210V:K147E:W152R:G257S	1.057	0.984	1.144	not_significant	1.002	2010.58	3117.86
16	K356T	1.048	1.013	1.083	high	1.001	3732.06	5156.71
17	K444T	1.048	1.02	1.075	high	1.001	2508.82	5065.02
18	F643L	1.047	1.008	1.088	high	1.002	3424.54	4688.85
19	K356R	1.046	1.018	1.072	high	1.001	2366.54	4003.01
20	I68T	1.045	1.028	1.065	high	1.002	1619.68	4072.1
21	L212S	1.039	1.023	1.057	high	1.001	1620.38	4336.4
22	Q628K	1.038	1.006	1.071	high	1.002	3458.89	4703.14
23	Y248H	1.034	1.018	1.05	high	1.001	1944.27	4000.78
24	R346K	1.033	1.011	1.055	high	1.001	3110.37	4849.72
25	H146del	1.033	1.005	1.061	high	1	4404.5	4991.49
26	K444N	1.03	1.003	1.055	high	1	5167.88	4884.08
27	N211del:L212I	1.029	1.006	1.05	high	1.001	4230.96	4690.22
28	K444R	1.029	0.996	1.059	not_significant	1	4018.21	5901.53
29	A262S	1.027	1.004	1.057	high	1	3790.92	4478.82
30	V1264L	1.024	1.004	1.044	high	1	3036.37	4820.09
31	Y144del	1.02	1.008	1.033	high	1.001	5206.17	5559.61
32	W152L	1.018	0.993	1.045	not_significant	1	8152.95	4443.81
33	F157L	1.017	1	1.034	high	1.001	3121.37	4913.87
34	A688V	1.016	0.991	1.041	not_significant	1.001	4676.52	5844.28
35	A1020S	1.014	1.003	1.025	high	1	3275.39	5585.64
36	H146Y	1.013	0.992	1.035	not_significant	1.001	4240.29	5357.04
37	V213T:ins213VGGG	1.013	0.984	1.043	not_significant	1.002	4992.74	5182.34
38	G181V	1.012	0.988	1.037	not_significant	1.003	5875.57	4071.26
39	P1263Q	1.012	0.989	1.036	not_significant	1.002	6561.08	4480.23
40	L858I	1.012	0.994	1.031	not_significant	1.001	2689.33	4882.8
41	P1162S	1.012	0.995	1.029	not_significant	1.002	3250.39	4996.25
42	D1153Y	1.011	0.988	1.036	not_significant	1	3446.48	4565.3
43	V6F	1.011	0.988	1.035	not_significant	1.002	6047.15	4721.17
44	T1231S	1.011	0.991	1.031	not_significant	1.002	2828.03	4625.83
45	P1263S	1.011	0.987	1.035	not_significant	1	3815.61	4202.04
46	V213E	1.01	0.986	1.036	not_significant	1	3719.37	5007.68
47	N164K	1.009	0.984	1.035	not_significant	1.001	6529.71	4618.19
48	L176F	1.008	0.992	1.025	not_significant	1.002	2719.4	5591.21
49	S704L	1.008	0.993	1.025	not_significant	1.001	2825.37	4992.9
50	C1243F	1.008	0.983	1.032	not_significant	1	3704.67	4560.22
51	T632N	1.007	0.983	1.033	not_significant	1	3311.01	3813.53
52	T547I	1.007	0.992	1.023	not_significant	1	5615.05	6502.54
53	T678I	1.006	0.983	1.029	not_significant	1.001	4481.8	4972.9
54	T941S	1.006	0.986	1.025	not_significant	1.001	4958.59	5585.37
55	F490S	1.005	0.963	1.048	not_significant	1.001	3529.88	4277.79
56	S371F	1.004	0.998	1.01	not_significant	1.001	2576.91	4838.54
57	A222V	1.004	0.982	1.032	not_significant	1	4977.83	5236.1
58	S1252F	1.004	0.982	1.028	not_significant	1.001	4798.76	4257.15
59	F486S	1.003	0.972	1.036	not_significant	1.001	4251.7	4695.24
60	A942S	1.003	0.978	1.025	not_significant	1.001	3943.44	4280.15
61	A522P	1.003	0.987	1.02	not_significant	1.001	2291.76	5004.66
62	F186S	1.003	0.987	1.018	not_significant	1.001	2826.36	4952.5
63	D1199N	1.003	0.968	1.038	not_significant	1.001	4521.53	4912.08
64	S254F	1.002	0.971	1.032	not_significant	1.001	3318.68	4515.56
65	G446S	1.001	0.934	1.068	not_significant	1.002	2289.33	3449.8
66	V70del:H69del	1.001	0.994	1.008	not_significant	1.001	3270.58	5109.51
67	M153I	0.999	0.98	1.02	not_significant	1.001	3938.1	5245.22
68	S255F	0.999	0.985	1.012	not_significant	1.001	2581.49	4519.33
69	L5F	0.998	0.989	1.007	not_significant	1.002	3134.63	4991.4
70	L922F	0.998	0.974	1.021	not_significant	1.001	3340.01	4662.67
71	Q677H	0.997	0.981	1.014	not_significant	1.001	3190.59	4942.91
72	R408S	0.996	0.991	1.002	not_significant	1	3431.5	4943.25
73	V289I	0.996	0.979	1.012	not_significant	1.002	4832.37	4887.93
74	A701V	0.995	0.971	1.021	not_significant	1.001	2668.78	3598.43
75	T573I	0.994	0.97	1.018	not_significant	1.001	3237.82	4583.71
76	H49Y	0.994	0.969	1.017	not_significant	1.003	3466	4882.66
77	S939F	0.993	0.973	1.013	not_significant	1.001	3694.52	5034.02
78	L938F	0.992	0.966	1.018	not_significant	1.001	3072.98	4758.82
79	G181A	0.989	0.974	1.004	not_significant	1.002	3074.71	4845.7
80	V1177I	0.986	0.971	1	low	1.001	2897.59	5033.71
81	T76I	0.982	0.965	1	not_significant	1.002	3894.1	5068.58
82	P1263L	0.981	0.96	1	not_significant	1.002	3020.16	5174.64
83	A846G	0.978	0.958	1	not_significant	1.002	2165.25	3894.76
84	G798D	0.976	0.956	0.996	low	1.002	2550.45	4556.37
85	P1162L	0.976	0.962	0.991	low	1.002	1867.4	4450.38
86	Q787H	0.971	0.946	0.997	low	1.002	2409.13	3400.96
87	V952I	0.97	0.945	0.999	low	1.001	2250.16	3681.93
88	L179P	0.97	0.943	0.997	low	1.003	2397.47	4262.14
89	H1058Y	0.97	0.944	0.997	low	1.001	2655.19	4607.32
90	A831V	0.969	0.941	1.003	not_significant	1.003	3205.64	4622.27
91	C1248Y	0.966	0.946	0.987	low	1.002	2283.68	4019.96
92	V1164I	0.965	0.941	0.993	low	1.002	2588.45	4215.03
93	A890V	0.965	0.939	0.992	low	1.002	2619.3	4058.63
94	T259A	0.965	0.947	0.983	low	1.002	2860.61	4553.97
95	P1143L	0.965	0.939	0.986	low	1.003	2312.39	4349.05
96	I1221T	0.964	0.94	0.992	low	1.003	2155.04	4261.83
97	I1081V	0.964	0.923	1.002	not_significant	1.001	5074.87	4916.1
98	P1143S	0.963	0.938	0.99	low	1.001	2742.57	4832.19
99	A1020V	0.956	0.93	0.983	low	1.004	2314.93	3698.74
100	N658S	0.954	0.944	0.964	low	1.007	750.733	1994.84
101	S940F	0.952	0.926	0.98	low	1.003	2258.79	4491.83
102	M1229I	0.95	0.925	0.974	low	1.003	2075.72	4683.51
103	V3G	0.948	0.936	0.96	low	1.007	821.68	2242.9
104	ins214EPE	0.924	0.904	0.943	low	1.006	972.478	3245.65
105	D405B	0.923	0.882	0.956	low	1	2605.79	4216.08
106	Q493R	0.895	0.848	0.928	low	1.004	2018.89	3821.6
107	G496S:L981F:N856K:S371L:T547K:T95I:A67V:V143del:Y145del	0.858	0.793	0.927	low	1.004	1610.92	3248.59

## Sheet: Fig. 2c
Relative Re value for a viral group represented by each S haplotype.
Rank	S haplotype Id	PANGO lineage class	PANGO lineage	Sequence counts	Posterior mean	Posterior 2.5 percentile	Posterior 97.5 percentile	Statistical significance class	R-hat value	Effective sampling size (ESS_bulk)	Effective sampling size (ESS_tail)	H69del	V70del	F486V	L452R	Q493R	R408S	S371F	R346K	G446S	T547K	S371L	A67V	T95I	N856K	G496S	L981F	ins214EPE	L212I	N211del	Y144del	V143del	Y145del	V3G	A701V	A1020S	P1162L	F490S	K356T	L212S	V1177I	K417T	I68T	F186S	Y248H	T1231S	G798D	Q677H	C1248Y
1	hap_951	BA.5	BQ.1.1	37	1.7632	1.69036	1.82925	high	1.00027	3138.75	5152.6	0	0	1	1	0	0	1	0	0	0	0	0	0	0	0	0	0	0	0	0	0	0	0	0	0	0	0	0	0	0	0	0	0	0	0	0	0	0
2	hap_1446	BA.5	BQ.1.1	38	1.73628	1.63475	1.81038	high	1.00044	4549.97	5628.39	1	1	1	1	0	0	1	0	0	0	0	0	0	0	0	0	0	0	0	0	0	0	0	0	0	0	0	0	0	0	0	0	0	0	0	0	0	0
3	hap_1449	BA.5	BQ.1.1	518	1.73513	1.69805	1.77263	high	1.00206	2199.61	4023.72	1	1	1	1	0	1	1	0	0	0	0	0	0	0	0	0	0	0	0	0	0	0	0	0	0	0	0	0	0	0	0	0	0	0	0	0	0	0
4	hap_1792	BA.2.75	BA.2.75	106	1.70554	1.64701	1.77338	high	1.0013	4045.71	5694.55	0	0	0	0	0	1	1	0	1	0	0	0	0	0	0	0	0	0	0	0	0	0	0	0	0	0	1	1	0	0	0	0	0	0	0	0	0	0
5	hap_1442	BA.5	BQ.1	137	1.70191	1.65217	1.76038	high	1.00158	3765.45	5853.2	1	1	1	1	0	1	1	0	0	0	0	0	0	0	0	0	0	0	0	1	0	0	0	0	0	0	0	0	0	0	0	0	0	0	0	0	0	0
6	hap_1441	BA.5	BQ.1	363	1.65127	1.62211	1.68163	high	1.00338	1650.74	3766.45	1	1	1	1	0	1	1	0	0	0	0	0	0	0	0	0	0	0	0	0	0	0	0	0	0	0	0	0	0	0	0	0	0	0	0	0	0	0
7	hap_1436	BA.5	BQ.1	27	1.65065	1.595	1.71785	high	1.00092	4356.14	5666.08	1	1	1	1	0	0	1	0	0	0	0	0	0	0	0	0	0	0	0	0	0	0	0	0	0	0	0	0	0	0	0	0	0	0	0	0	0	0
8	hap_1789	BA.2.75	BN.1	28	1.64705	1.57611	1.72122	high	1.00037	4058.23	5919.7	0	0	0	0	0	0	1	0	1	0	0	0	0	0	0	0	0	0	0	0	0	0	0	0	0	0	1	1	0	0	0	0	0	0	0	0	0	0
9	hap_2560	BA.5	BA.5.10.1	42	1.60555	1.54924	1.67376	high	1.00131	2729.14	4872.82	1	1	1	1	0	1	1	0	0	0	0	0	0	0	0	0	0	0	0	1	0	0	0	0	0	0	0	0	0	0	0	0	0	0	0	0	0	0
10	hap_1141	BA.5	BF.7	36	1.59446	1.54875	1.64992	high	1.00131	3371.92	5443.69	1	1	1	1	0	1	1	0	0	0	0	0	0	0	0	0	0	0	0	1	0	0	0	0	0	0	0	0	0	0	0	0	0	0	0	0	0	0
11	hap_1896	BA.2.75	BA.2.75	103	1.57207	1.54185	1.6043	high	1.00251	1874.08	4834.22	0	0	0	0	0	1	1	0	1	0	0	0	0	0	0	0	0	0	0	0	0	0	0	0	0	0	0	0	0	0	0	0	0	0	0	0	0	0
12	hap_1822	BA.2.75	BA.2.75	43	1.56733	1.52727	1.61153	high	1.00061	2688.08	5121.97	0	0	0	0	0	1	1	0	1	0	0	0	0	0	0	0	0	0	0	0	0	0	0	0	0	0	0	0	0	0	0	0	0	0	0	0	0	0
13	hap_1324	BA.5	BF.14	57	1.56566	1.5361	1.59777	high	1.00145	1767.63	4093.81	1	1	1	1	0	1	1	0	0	0	0	0	0	0	0	0	0	0	0	0	0	0	0	0	0	0	0	0	0	0	0	0	0	0	0	0	0	0
14	hap_1756	BA.2.75	BA.2.75	27	1.5595	1.52018	1.60096	high	1.00138	2511.53	4912.31	0	0	0	0	0	1	1	0	1	0	0	0	0	0	0	0	0	0	0	0	0	0	0	0	0	0	0	0	0	0	0	0	0	0	0	0	0	0
15	hap_1776	BA.2.75	BA.2.75	50	1.52655	1.49039	1.5669	high	1.00074	2549.73	3846.29	0	0	0	0	0	1	1	0	1	0	0	0	0	0	0	0	0	0	0	0	0	0	0	0	0	0	0	1	0	0	0	0	0	0	0	0	0	0
16	hap_1140	BA.5	BF.7	940	1.50022	1.48535	1.51534	high	1.00846	510.157	1115.36	1	1	1	1	0	1	1	0	0	0	0	0	0	0	0	0	0	0	0	0	0	0	0	0	0	0	0	0	0	0	0	0	0	0	0	0	0	0
17	hap_1523	BA.5	BA.5.2.7	142	1.49759	1.47601	1.5203	high	1.00464	1054.94	2877.17	1	1	1	1	0	1	1	0	0	0	0	0	0	0	0	0	0	0	0	0	0	0	0	0	0	0	0	0	0	0	0	0	0	0	0	0	0	0
18	hap_1380	BA.5	BF.7	22	1.49713	1.46793	1.52926	high	1.00218	1737.64	3725.09	1	1	1	1	0	1	1	0	0	0	0	0	0	0	0	0	0	0	0	0	0	0	0	0	0	0	0	0	0	0	0	0	0	0	0	0	0	0
19	hap_1160	BA.5	BA.5.2.9	45	1.49112	1.46713	1.51597	high	1.00338	1238.54	2981.24	1	1	1	1	0	1	1	0	0	0	0	0	0	0	0	0	0	0	0	0	0	0	0	0	0	0	0	0	0	0	0	0	0	0	0	0	0	0
20	hap_810	BA.5	BF.7	51	1.485	1.46291	1.50826	high	1.00205	1239.97	2700.12	0	0	1	1	0	1	1	0	0	0	0	0	0	0	0	0	0	0	0	0	0	0	0	0	0	0	0	0	0	0	0	0	0	0	0	0	0	0
21	hap_800	BA.5	BF.7	60	1.48303	1.46213	1.50392	high	1.00323	1005.08	2563.96	0	0	1	1	0	0	1	0	0	0	0	0	0	0	0	0	0	0	0	0	0	0	0	0	0	0	0	0	0	0	0	0	0	0	0	0	0	0
22	hap_1073	BA.5	BA.5.1.12	110	1.48106	1.46047	1.50258	high	1.00374	1039.32	2740.37	1	1	1	1	0	1	1	0	0	0	0	0	0	0	0	0	0	0	0	0	0	0	0	0	0	0	0	0	0	0	0	0	0	0	0	0	0	0
23	hap_1129	BA.5	BF.7	57	1.47592	1.45591	1.49551	high	1.00395	893.168	2455.81	1	1	1	1	0	0	1	0	0	0	0	0	0	0	0	0	0	0	0	0	0	0	0	0	0	0	0	0	0	0	0	0	0	0	0	0	0	0
24	hap_1173	BA.5	BA.5.9	245	1.4707	1.45344	1.48868	high	1.00688	705.075	1824.57	1	1	1	1	0	1	1	0	0	0	0	0	0	0	0	0	0	0	0	0	0	0	0	0	0	0	0	0	0	0	0	0	0	0	0	0	0	0
25	hap_1157	BA.5	BF.11	85	1.46771	1.44431	1.49262	high	1.00201	1318	3186.86	1	1	1	1	0	1	1	0	0	0	0	0	0	0	0	0	0	0	0	0	0	0	0	0	0	0	0	0	0	0	0	0	0	0	0	0	0	0
26	hap_1137	BA.5	BF.11	16	1.46184	1.43512	1.4889	high	1.00201	1624.24	3682.3	1	1	1	1	0	1	0	0	0	0	0	0	0	0	0	0	0	0	0	0	0	0	0	0	0	0	0	0	0	0	0	0	0	0	0	0	0	0
27	hap_1125	BA.5	BF.11	22	1.46167	1.43628	1.48758	high	1.00148	1345.7	2993.77	1	1	1	1	0	0	0	0	0	0	0	0	0	0	0	0	0	0	0	0	0	0	0	0	0	0	0	0	0	0	0	0	0	0	0	0	0	0
28	hap_798	BA.5	BF.11	16	1.45782	1.43275	1.48353	high	1.00216	1442.84	2987.38	0	0	1	1	0	0	0	0	0	0	0	0	0	0	0	0	0	0	0	0	0	0	0	0	0	0	0	0	0	0	0	0	0	0	0	0	0	0
29	hap_1426	BA.5	BE.1.1.1	127	1.45484	1.43594	1.47411	high	1.00301	866.367	2069.69	1	1	1	1	0	1	1	0	0	0	0	0	0	0	0	0	0	0	0	0	0	0	0	0	0	0	0	0	0	0	0	0	0	0	0	0	0	0
30	hap_1472	BA.5	BA.5.2.18	64	1.45468	1.43312	1.47725	high	1.00342	1103.71	2924	1	1	1	1	0	1	1	0	0	0	0	0	0	0	0	0	0	0	0	0	0	0	0	0	0	0	0	0	0	0	0	0	0	0	0	0	0	0
31	hap_1085	BA.5	BA.5.1	56	1.43336	1.41532	1.45167	high	1.00519	778.827	2184.64	1	1	1	1	0	1	1	0	0	0	0	0	0	0	0	0	0	0	0	0	0	0	0	0	0	0	0	0	0	0	0	0	0	0	0	0	0	0
32	hap_1752	BA.2.75	BA.2.75	49	1.43218	1.41126	1.45297	high	1.00433	1083.94	2647.89	0	0	0	0	0	1	1	0	1	0	0	0	0	0	0	0	0	0	0	0	0	0	0	0	0	0	0	0	0	0	0	0	0	0	0	0	0	0
33	hap_1294	BA.4	BA.4.6.1	264	1.43075	1.41391	1.44728	high	1.00794	698.634	1770.81	1	1	1	1	0	1	1	0	0	0	0	0	0	0	0	0	0	0	0	0	0	0	0	0	0	0	0	0	0	0	0	0	0	0	0	0	0	0
34	hap_1065	BA.5	BF.15	37	1.42699	1.40194	1.45169	high	1.00266	1374.74	3408.22	1	1	1	1	0	1	1	0	0	0	0	0	0	0	0	0	0	0	0	0	0	0	0	0	0	0	0	0	0	0	0	0	0	1	0	0	0	0
35	hap_2108	BA.5	BA.5.2.1	36	1.42367	1.39944	1.44803	high	1.00401	1331.51	3272.77	1	1	1	1	0	1	1	0	0	0	0	0	0	0	0	0	0	0	0	0	0	0	0	0	0	0	0	0	0	0	0	0	0	0	0	0	0	0
36	hap_871	BA.4	BA.4.6	66	1.41976	1.39793	1.44249	high	1.00182	1266.89	2765.9	0	0	1	1	0	0	1	0	0	0	0	0	0	0	0	0	0	0	0	0	0	0	0	0	0	0	0	0	0	0	0	0	0	0	0	0	0	0
37	hap_1496	BA.5	BA.5.2.24	22	1.4191	1.399	1.43966	high	1.00433	995.911	2572.71	1	1	1	1	0	1	1	0	0	0	0	0	0	0	0	0	0	0	0	0	0	0	0	0	0	0	0	0	0	0	0	0	0	0	0	0	0	0
38	hap_875	BA.4	BA.4.6	48	1.4183	1.39368	1.44408	high	1.00321	1416.98	3826.02	0	0	1	1	0	1	1	0	0	0	0	0	0	0	0	0	0	0	0	0	0	0	0	0	0	0	0	0	0	0	0	0	0	0	0	0	0	0
39	hap_866	BA.4	BA.4.6	48	1.41825	1.39331	1.4443	high	1.00371	1282.61	3308.37	0	0	1	1	0	0	0	0	0	0	0	0	0	0	0	0	0	0	0	0	0	0	0	0	0	0	0	0	0	0	0	0	0	0	0	0	0	0
40	hap_2068	BA.5	BA.5.1	26	1.41757	1.38885	1.44712	high	1.00124	1999.4	3687.5	1	1	1	1	0	1	1	0	0	0	0	0	0	0	0	0	0	0	0	0	0	0	0	1	0	0	0	0	0	0	0	0	0	0	0	0	0	0
41	hap_2634	BA.5	BF.5	43	1.41171	1.38605	1.43736	high	1.00296	1428.92	3311.34	0	0	1	1	0	0	1	0	0	0	0	0	0	0	0	0	0	0	0	0	0	0	0	0	1	0	0	0	0	0	0	0	0	0	0	0	0	0
42	hap_1575	BA.5	BA.5.2.21	14	1.40906	1.3822	1.43589	high	1.00223	1579.28	3857.03	1	1	1	1	0	1	1	0	0	0	0	0	0	0	0	0	0	0	0	0	0	0	0	0	0	0	0	0	0	0	0	0	0	0	0	0	0	0
43	hap_1292	BA.4	BA.4.6	1402	1.40841	1.39471	1.42232	high	1.00788	502.234	1239.16	1	1	1	1	0	1	1	0	0	0	0	0	0	0	0	0	0	0	0	0	0	0	0	0	0	0	0	0	0	0	0	0	0	0	0	0	0	0
44	hap_1120	BA.5	BA.5.2	21	1.40757	1.38391	1.43107	high	1.00268	1415.03	3017.79	1	1	1	1	0	1	1	0	0	0	0	0	0	0	0	0	0	0	0	0	0	0	0	0	0	0	0	0	0	0	0	0	0	0	0	0	0	0
45	hap_2655	BA.5	BF.3	53	1.40474	1.38071	1.42874	high	1.00331	1212.79	3143.84	1	1	1	1	0	1	1	0	0	0	0	0	0	0	0	0	0	0	0	0	0	0	0	0	1	0	0	0	0	0	0	0	0	0	0	0	0	0
46	hap_1145	BA.4	BA.4.1.8	120	1.40448	1.38628	1.42298	high	1.00535	852.242	2089.77	1	1	1	1	0	1	1	0	0	0	0	0	0	0	0	0	0	0	0	0	0	0	1	0	0	0	0	0	0	0	0	0	0	0	0	0	0	0
47	hap_1016	BA.5	BA.5.1	11	1.40171	1.3758	1.42752	high	1.0037	1703.62	3905.03	1	1	1	1	0	0	1	0	0	0	0	0	0	0	0	0	0	0	0	1	0	0	0	0	0	0	0	0	0	0	0	0	0	0	0	0	0	0
48	hap_1093	BA.5	BA.5.2.3	17	1.4006	1.37638	1.42501	high	1.00254	1308.52	3566.09	1	1	1	1	0	1	1	0	0	0	0	0	0	0	0	0	0	0	0	0	0	0	0	0	0	0	0	0	0	0	0	0	0	0	0	0	0	0
49	hap_1806	BA.4	BA.4	46	1.40025	1.37992	1.42025	high	1.00535	970.087	2431.79	1	1	1	1	0	1	1	0	0	0	0	0	0	0	0	0	0	0	0	0	0	0	0	0	0	0	0	0	0	0	0	0	0	0	0	0	0	0
50	hap_2637	BA.5	BF.5	42	1.39581	1.37215	1.42007	high	1.00312	1418.56	3353.41	0	0	1	1	0	1	1	0	0	0	0	0	0	0	0	0	0	0	0	0	0	0	0	0	1	0	0	0	0	0	0	0	0	0	0	0	0	0
51	hap_2650	BA.5	BF.5	828	1.39415	1.38011	1.40837	high	1.00735	529.59	1288.15	1	1	1	1	0	1	1	0	0	0	0	0	0	0	0	0	0	0	0	0	0	0	0	0	1	0	0	0	0	0	0	0	0	0	0	0	0	0
52	hap_1592	BA.5	BA.5.2.1	85	1.39316	1.37333	1.41318	high	1.00313	1018.42	2235.92	1	1	1	1	0	1	1	0	0	0	0	0	0	0	0	0	0	0	0	0	0	1	0	0	0	0	0	0	0	0	0	0	0	0	0	0	0	0
53	hap_1066	BA.5	BA.5.2.1	247	1.39135	1.37727	1.40585	high	1.00722	533.622	1209.49	1	1	1	1	0	1	1	0	0	0	0	0	0	0	0	0	0	0	0	1	0	0	0	0	0	0	0	0	0	0	0	0	0	0	0	0	0	0
54	hap_766	BA.5	BA.5.2.1	22	1.387	1.36041	1.41283	high	1.00186	1814.35	4346.22	0	0	1	1	0	1	1	0	0	0	0	0	0	0	0	0	0	0	0	1	0	0	0	0	0	0	0	0	0	0	0	0	0	0	0	0	0	0
55	hap_732	BA.5	BA.5.1	486	1.38687	1.37339	1.40065	high	1.0086	491.92	1187.63	0	0	1	1	0	0	1	0	0	0	0	0	0	0	0	0	0	0	0	0	0	0	0	0	0	0	0	0	0	0	0	0	0	0	0	0	0	0
56	hap_1647	BA.5	BA.5.2	55	1.38598	1.36858	1.40313	high	1.00489	771.272	2033.45	1	1	1	1	0	1	1	0	0	0	0	0	0	0	0	0	0	0	0	0	0	0	0	0	0	0	0	0	0	0	0	0	0	0	0	0	0	0
57	hap_1200	BA.5	BA.5.1.5	492	1.38579	1.37077	1.40074	high	1.00665	581.34	1409	1	1	1	1	0	1	1	0	0	0	0	0	0	0	0	0	0	0	0	0	0	0	0	0	0	0	0	0	0	0	0	0	0	0	0	0	0	0
58	hap_1218	BA.5	BA.5.1	12	1.38343	1.35685	1.40904	high	1.00274	1472.1	3489.44	1	1	1	1	0	1	1	0	0	0	0	0	0	0	0	0	0	0	0	0	0	0	0	0	0	0	0	0	0	0	0	0	0	0	0	0	0	0
59	hap_1072	BA.5	BA.5.2.1	150	1.38331	1.36494	1.4009	high	1.00407	849.113	1908.66	1	1	1	1	0	1	1	0	0	0	0	0	0	0	0	0	0	0	0	0	0	0	0	0	0	0	0	0	0	0	0	0	0	0	0	0	0	0
60	hap_911	BA.5	BA.5.1	7	1.38312	1.35565	1.41163	high	1.00246	1643.56	3467.32	0	0	1	1	0	0	1	0	0	0	0	0	0	0	0	0	0	0	0	0	0	0	0	0	0	0	0	0	0	0	0	0	0	0	0	0	0	0
61	hap_580	BA.5	BF.12	14	1.38223	1.35023	1.41473	high	1.0026	1843.41	2971.53	1	1	0	1	0	1	1	0	0	0	0	0	0	0	0	0	0	0	0	0	0	0	0	0	0	0	0	0	0	0	0	0	0	0	0	0	0	0
62	hap_1097	BA.5	BA.5.1	28	1.38016	1.35369	1.40694	high	1.00176	1816.92	3931.68	1	1	1	1	0	1	1	0	0	1	0	0	0	0	0	0	0	0	0	0	0	0	0	0	0	0	0	0	0	0	0	0	0	0	0	0	0	0
63	hap_1280	BA.4	BA.4.6	67	1.37762	1.35509	1.39955	high	1.00366	1193.25	3206.08	1	1	1	1	0	0	0	0	0	0	0	0	0	0	0	0	0	0	0	0	0	0	0	0	0	0	0	0	0	0	0	0	0	0	0	0	0	0
64	hap_1284	BA.4	BA.4.6	123	1.37607	1.35735	1.39533	high	1.0035	938.158	2112.78	1	1	1	1	0	0	1	0	0	0	0	0	0	0	0	0	0	0	0	0	0	0	0	0	0	0	0	0	0	0	0	0	0	0	0	0	0	0
65	hap_1305	BA.4	BA.4.7	205	1.37561	1.35903	1.3919	high	1.00599	746.201	1717.07	1	1	1	1	0	1	1	0	0	0	0	0	0	0	0	0	0	0	0	0	0	0	0	0	0	0	0	0	0	0	0	0	0	0	0	0	0	0
66	hap_1288	BA.4	BA.4.6	35	1.37392	1.34765	1.39933	high	1.00252	1491.12	3641.54	1	1	1	1	0	1	0	0	0	0	0	0	0	0	0	0	0	0	0	0	0	0	0	0	0	0	0	0	0	0	0	0	0	0	0	0	0	0
67	hap_2645	BA.5	BF.5	67	1.37013	1.34633	1.39274	high	1.00327	1245.66	3144.48	1	1	1	1	0	0	1	0	0	0	0	0	0	0	0	0	0	0	0	0	0	0	0	0	1	0	0	0	0	0	0	0	0	0	0	0	0	0
68	hap_720	BA.5	BA.5.1	278	1.36786	1.35404	1.38174	high	1.00859	535.809	1354.91	0	0	1	1	0	0	0	0	0	0	0	0	0	0	0	0	0	0	0	0	0	0	0	0	0	0	0	0	0	0	0	0	0	0	0	0	0	0
69	hap_1100	BA.5	BA.5.2	15	1.3647	1.34023	1.38843	high	1.00214	1527.41	4023.16	1	1	1	1	0	1	1	0	0	0	0	0	0	0	0	0	0	0	0	0	0	0	0	0	0	0	0	0	0	0	0	0	0	0	0	0	0	0
70	hap_1114	BA.5	BA.5	188	1.36379	1.34731	1.37995	high	1.00497	722.703	1928.03	1	1	1	1	0	1	1	0	0	0	0	0	0	0	0	0	0	0	0	0	0	0	0	0	0	0	0	0	0	0	0	0	0	0	0	0	0	0
71	hap_1416	BA.5	BE.1	21	1.36312	1.33616	1.38906	high	1.00167	1613.82	3941.67	1	1	1	1	0	1	1	0	0	0	0	0	0	0	0	0	0	0	0	0	0	0	0	0	0	0	0	0	0	0	0	0	0	0	0	0	0	0
72	hap_765	BA.5	BA.5.1	581	1.36159	1.34845	1.37489	high	1.00845	500.255	1210.9	0	0	1	1	0	1	1	0	0	0	0	0	0	0	0	0	0	0	0	0	0	0	0	0	0	0	0	0	0	0	0	0	0	0	0	0	0	0
73	hap_1078	BA.5	BA.5.1.3	181	1.36149	1.34398	1.37884	high	1.004	835.93	1922.86	1	1	1	1	0	1	1	0	0	0	0	0	0	0	0	0	0	0	0	0	0	0	0	0	0	0	0	0	0	0	0	0	0	0	0	0	0	0
74	hap_769	BA.5	BA.5.1	86	1.35974	1.34433	1.37483	high	1.00531	678.442	1461.83	0	1	1	1	0	1	1	0	0	0	0	0	0	0	0	0	0	0	0	0	0	0	0	0	0	0	0	0	0	0	0	0	0	0	0	0	0	0
75	hap_754	BA.5	BA.5.1	116	1.35813	1.34322	1.3726	high	1.00761	593.156	1398.18	0	0	1	1	0	1	0	0	0	0	0	0	0	0	0	0	0	0	0	0	0	0	0	0	0	0	0	0	0	0	0	0	0	0	0	0	0	0
76	hap_1369	BA.5	BA.5.1	198	1.3558	1.34164	1.36982	high	1.00662	548.514	1345.93	1	1	1	1	0	1	1	0	0	0	0	0	0	0	0	0	0	0	0	0	0	0	0	0	0	0	0	0	0	0	0	0	0	0	0	0	0	0
77	hap_2389	BA.5	BA.5.1	26	1.35339	1.32916	1.37836	high	1.00242	1669.3	3546.54	1	1	1	1	0	1	1	0	0	0	0	1	0	0	0	0	0	0	0	0	0	0	0	0	0	0	0	0	0	0	0	0	0	0	0	0	0	0
78	hap_1188	BA.5	BE.1.1	22	1.35266	1.32405	1.38072	high	1.00096	1825.81	3726.98	1	1	1	1	0	1	1	0	0	0	0	0	0	0	0	0	0	0	0	0	0	0	0	0	0	0	0	0	0	0	0	0	0	0	0	0	1	0
79	hap_1063	BA.5	BA.5.1	11159	1.35143	1.33875	1.36434	high	1.00903	460.805	1002.26	1	1	1	1	0	1	1	0	0	0	0	0	0	0	0	0	0	0	0	0	0	0	0	0	0	0	0	0	0	0	0	0	0	0	0	0	0	0
80	hap_1360	BA.5	BA.5.1	16	1.34868	1.32062	1.37529	high	1.00358	1356.41	3595.75	1	1	1	1	0	0	0	0	0	0	0	0	0	0	0	0	0	0	0	0	0	0	0	0	0	0	0	0	0	0	0	0	0	0	0	0	0	0
81	hap_1677	BA.5	BF.6	420	1.3416	1.32637	1.35685	high	1.00715	654.464	1604.18	1	1	1	1	0	1	1	0	0	0	0	0	0	0	0	0	0	0	0	0	0	0	0	0	0	0	0	0	0	0	0	0	0	0	0	0	0	0
82	hap_1338	BA.5	BE.1.3	72	1.34046	1.31993	1.36076	high	1.00246	1115.07	2615.45	1	1	1	1	0	1	1	0	0	0	0	0	0	0	0	0	0	0	0	0	0	0	0	0	0	0	0	0	0	0	0	0	0	0	0	0	0	0
83	hap_1049	BA.5	BA.5.1.3	61	1.33989	1.31679	1.36258	high	1.00407	1353.95	3013.7	1	1	1	1	0	1	0	0	0	0	0	0	0	0	0	0	0	0	0	0	0	0	0	0	0	0	0	0	0	0	0	0	0	0	0	0	0	0
84	hap_1362	BA.5	BA.5.1	19	1.33977	1.31424	1.36397	high	1.00268	1555.51	3016.81	1	1	1	1	0	0	1	0	0	0	0	0	0	0	0	0	0	0	0	0	0	0	0	0	0	0	0	0	0	0	0	0	0	0	0	0	0	0
85	hap_1014	BA.5	BA.5.1	1051	1.33907	1.32642	1.35217	high	1.00863	478.916	1091.38	1	1	1	1	0	0	1	0	0	0	0	0	0	0	0	0	0	0	0	0	0	0	0	0	0	0	0	0	0	0	0	0	0	0	0	0	0	0
86	hap_1674	BA.5	BF.6	58	1.33761	1.31232	1.36241	high	1.00439	1383.99	3241.36	1	1	1	1	0	0	1	0	0	0	0	0	0	0	0	0	0	0	0	0	0	0	0	0	0	0	0	0	0	0	0	0	0	0	0	0	0	0
87	hap_996	BA.5	BA.5.1	479	1.33582	1.3226	1.34913	high	1.00818	513	1168.24	1	1	1	1	0	0	0	0	0	0	0	0	0	0	0	0	0	0	0	0	0	0	0	0	0	0	0	0	0	0	0	0	0	0	0	0	0	0
88	hap_1109	BA.4	BA.4	18	1.33037	1.30214	1.35736	high	1.00129	1817.19	3294.58	1	1	1	1	0	1	1	0	0	0	0	0	0	0	0	0	0	0	0	0	0	0	0	0	0	0	0	0	0	0	0	0	0	0	0	0	0	0
89	hap_1091	BA.5	BA.5.5	586	1.32911	1.31503	1.34349	high	1.00653	615.613	1582.01	1	1	1	1	0	1	1	0	0	0	0	0	0	0	0	0	0	0	0	0	0	0	0	0	0	0	0	0	0	0	0	0	0	0	0	0	0	0
90	hap_1025	BA.5	BA.5.5	28	1.3274	1.29522	1.35848	high	1.0027	1920.97	4594.67	1	1	1	1	0	0	1	0	0	0	0	0	0	0	0	0	0	0	0	0	0	0	0	0	0	0	0	0	0	0	0	0	0	0	0	0	0	0
91	hap_1041	BA.5	BA.5.1	371	1.32585	1.31249	1.33912	high	1.00773	526.778	1309.7	1	1	1	1	0	1	0	0	0	0	0	0	0	0	0	0	0	0	0	0	0	0	0	0	0	0	0	0	0	0	0	0	0	0	0	0	0	0
92	hap_1224	BA.5	BA.5.8	37	1.31971	1.29112	1.34682	high	1.0026	1638.26	3330.69	1	1	1	1	0	0	1	0	0	0	0	0	0	0	0	0	0	0	0	0	0	0	0	0	0	1	0	0	0	0	0	0	0	0	0	0	0	0
93	hap_1031	BA.5	BF.4	43	1.30801	1.27842	1.33791	high	1.00147	2026.09	4081.37	1	1	1	1	0	0	1	0	0	0	0	0	0	0	0	0	0	0	0	0	0	0	0	0	0	0	0	0	0	0	0	0	0	0	0	0	0	0
94	hap_1210	BA.5	BA.5.1	17	1.30799	1.27761	1.33705	high	1.00214	1957.41	4278.22	1	1	1	1	0	1	1	0	0	0	0	0	0	0	0	0	0	0	0	0	0	0	0	0	0	0	0	0	0	0	0	0	0	0	0	0	0	0
95	hap_1228	BA.5	BA.5.8	598	1.2979	1.28319	1.31241	high	1.00583	636.893	1704.64	1	1	1	1	0	1	1	0	0	0	0	0	0	0	0	0	0	0	0	0	0	0	0	0	0	1	0	0	0	0	0	0	0	0	0	0	0	0
96	hap_1103	BA.5	BF.4	342	1.2949	1.27848	1.31144	high	1.00435	825.641	2041.46	1	1	1	1	0	1	1	0	0	0	0	0	0	0	0	0	0	0	0	0	0	0	0	0	0	0	0	0	0	0	0	0	0	0	0	0	0	0
97	hap_989	BA.5	BA.5.1	18	1.29192	1.26191	1.32192	high	1.00084	4121.53	5111.89	1	1	1	0	0	0	1	0	0	0	0	0	0	0	0	0	0	0	0	0	0	0	0	0	0	0	0	0	0	0	0	0	0	0	0	0	0	0
98	hap_1254	BA.4	BA.4	59	1.28776	1.26297	1.31277	high	1.00176	1599.82	3413.24	1	1	1	1	0	0	0	0	0	0	0	0	0	0	0	0	0	0	0	0	0	0	0	0	0	0	0	0	0	0	0	0	0	0	0	0	0	0
99	hap_861	BA.4	BA.4	71	1.28541	1.26153	1.30948	high	1.00202	1855.24	3454.57	0	0	1	1	0	1	1	0	0	0	0	0	0	0	0	0	0	0	0	0	0	0	0	0	0	0	0	0	0	0	0	0	0	0	0	0	0	0
100	hap_1002	BA.4	BA.4.1	104	1.28323	1.26104	1.30508	high	1.00332	1335.68	3469.39	1	1	1	1	0	0	0	0	0	0	0	0	0	0	0	0	0	0	0	0	0	0	1	0	0	0	0	0	0	0	0	0	0	0	0	0	0	0
101	hap_1258	BA.4	BA.4	177	1.28217	1.26385	1.29962	high	1.00401	1058.04	2659.95	1	1	1	1	0	0	1	0	0	0	0	0	0	0	0	0	0	0	0	0	0	0	0	0	0	0	0	0	0	0	0	0	0	0	0	0	0	0
102	hap_855	BA.4	BA.4	30	1.27919	1.2495	1.30963	high	1.00167	1842.48	4450.86	0	0	1	1	0	0	0	0	0	0	0	0	0	0	0	0	0	0	0	0	0	0	0	0	0	0	0	0	0	0	0	0	0	0	0	0	0	0
103	hap_1020	BA.4	BA.4.1	186	1.2776	1.25928	1.29598	high	1.00326	1118.5	2472.61	1	1	1	1	0	0	1	0	0	0	0	0	0	0	0	0	0	0	0	0	0	0	1	0	0	0	0	0	0	0	0	0	0	0	0	0	0	0
104	hap_856	BA.4	BA.4	48	1.27169	1.24389	1.29759	high	1.00073	2008.22	4173.96	0	0	1	1	0	0	1	0	0	0	0	0	0	0	0	0	0	0	0	0	0	0	0	0	0	0	0	0	0	0	0	0	0	0	0	0	0	0
105	hap_737	BA.4	BA.4.1	76	1.26812	1.24368	1.29248	high	1.00267	1573.57	3155.66	0	0	1	1	0	0	1	0	0	0	0	0	0	0	0	0	0	0	0	0	0	0	1	0	0	0	0	0	0	0	0	0	0	0	0	0	0	0
106	hap_1272	BA.4	BA.4	1842	1.26771	1.25528	1.2804	high	1.00782	515.455	1308.02	1	1	1	1	0	1	1	0	0	0	0	0	0	0	0	0	0	0	0	0	0	0	0	0	0	0	0	0	0	0	0	0	0	0	0	0	0	0
107	hap_777	BA.4	BA.4.1	107	1.26657	1.24509	1.28751	high	1.00311	1360.41	3443.04	0	0	1	1	0	1	1	0	0	0	0	0	0	0	0	0	0	0	0	0	0	0	1	0	0	0	0	0	0	0	0	0	0	0	0	0	0	0
108	hap_1267	BA.4	BA.4	63	1.26628	1.2408	1.29078	high	1.00151	1973.9	3714.69	1	1	1	1	0	1	0	0	0	0	0	0	0	0	0	0	0	0	0	0	0	0	0	0	0	0	0	0	0	0	0	0	0	0	0	0	0	0
109	hap_1075	BA.4	BA.4.1	2793	1.26272	1.2507	1.27507	high	1.00875	494.495	1194.46	1	1	1	1	0	1	1	0	0	0	0	0	0	0	0	0	0	0	0	0	0	0	1	0	0	0	0	0	0	0	0	0	0	0	0	0	0	0
110	hap_1047	BA.4	BA.4.1	81	1.25617	1.23254	1.27945	high	1.00206	1682.38	4263.83	1	1	1	1	0	1	0	0	0	0	0	0	0	0	0	0	0	0	0	0	0	0	1	0	0	0	0	0	0	0	0	0	0	0	0	0	0	0
111	hap_726	BA.4	BA.4.1	49	1.24846	1.22013	1.27604	high	1.00105	1785.1	3573.26	0	0	1	1	0	0	0	0	0	0	0	0	0	0	0	0	0	0	0	0	0	0	1	0	0	0	0	0	0	0	0	0	0	0	0	0	0	0
112	hap_300	BA.2	BA.2.12.1	223	1.19835	1.18169	1.21495	high	1.00428	996.936	2491.95	0	0	0	0	1	0	1	0	0	0	0	0	0	0	0	0	0	0	0	0	0	0	0	0	0	0	0	0	0	0	0	0	0	0	0	0	0	0
113	hap_335	BA.2	BA.2.12.1	257	1.19768	1.18124	1.21416	high	1.00506	946.475	2406.94	0	0	0	0	1	1	1	0	0	0	0	0	0	0	0	0	0	0	0	0	0	0	0	0	0	0	0	0	0	0	0	0	0	0	0	0	0	0
114	hap_297	BA.2	BA.2.12.1	73	1.19732	1.17457	1.22063	high	1.0035	1453.42	3120.29	0	0	0	0	1	0	0	0	0	0	0	0	0	0	0	0	0	0	0	0	0	0	0	0	0	0	0	0	0	0	0	0	0	0	0	0	0	0
115	hap_308	BA.2	BA.2.12.1	2798	1.18016	1.16917	1.1911	high	1.00857	463.583	1155.67	0	0	0	0	1	1	1	0	0	0	0	0	0	0	0	0	0	0	0	0	0	0	0	0	0	0	0	0	0	0	0	0	0	0	0	0	0	0
116	hap_347	BA.2	BA.2.12.1	48	1.17364	1.15019	1.19762	high	1.00305	1609.99	3330.14	0	0	0	0	1	1	1	0	0	0	0	0	0	0	0	0	0	0	0	0	0	0	0	0	0	0	0	0	0	0	0	0	0	0	0	0	0	0
117	hap_305	BA.2	BA.2.12.1	71	1.15546	1.13508	1.17658	high	1.00177	1587.76	3635.18	0	0	0	0	1	1	0	0	0	0	0	0	0	0	0	0	0	0	0	0	0	0	0	0	0	0	0	0	0	0	0	0	0	0	0	0	0	0
118	hap_352	BA.2	BA.2.56	41	1.11757	1.09815	1.13807	high	1.00246	1565.99	3605.33	0	0	0	0	1	0	1	0	0	0	0	0	0	0	0	0	0	0	0	0	0	0	0	0	0	0	0	0	0	0	0	0	0	0	0	0	0	0
119	hap_139	BA.2	BA.2	182	1.11505	1.10275	1.12722	high	1.00575	673.813	1748.46	0	0	0	0	1	1	1	0	0	0	0	0	0	0	0	0	0	0	0	0	0	0	0	0	0	0	0	0	0	0	0	0	0	0	0	0	0	0
120	hap_5	BA.2	BA.2	78	1.10826	1.09092	1.12615	high	1.00265	1236.96	3286.98	0	0	0	0	0	1	1	0	0	0	0	0	0	0	0	0	0	0	0	0	0	0	0	0	0	0	0	0	0	0	0	0	0	0	0	0	0	0
121	hap_434	BA.2	BA.2.18	117	1.09798	1.08417	1.11179	high	1.00354	821.174	2316.63	0	0	0	0	1	0	1	0	0	0	0	0	0	0	0	0	0	0	0	0	0	0	0	0	0	0	0	0	0	0	1	0	0	0	0	0	0	0
122	hap_433	BA.2	BA.2.18	57	1.09798	1.08016	1.11602	high	1.0036	1184.9	2859.94	0	0	0	0	1	0	0	0	0	0	0	0	0	0	0	0	0	0	0	0	0	0	0	0	0	0	0	0	0	0	1	0	0	0	0	0	0	0
123	hap_88	BA.2	BA.2.9.3	143	1.0914	1.07859	1.10415	high	1.00622	692.575	1993.68	0	0	0	0	1	1	1	0	0	0	0	0	0	0	0	0	0	0	0	0	0	0	0	0	0	0	0	0	0	0	0	0	0	0	0	0	0	0
124	hap_501	BA.2	BA.2	37	1.08736	1.06935	1.10575	high	1.00272	1419.1	3419.99	0	0	0	0	1	0	1	0	0	0	0	0	0	0	0	0	0	0	0	0	0	0	0	0	0	0	0	0	0	0	0	1	0	0	0	0	0	0
125	hap_289	BA.2	BA.2	36	1.08439	1.06581	1.10242	high	1.00207	1480.92	3299.77	0	0	0	1	1	1	1	0	0	0	0	0	0	0	0	0	0	0	0	0	0	0	0	0	0	0	0	0	0	0	0	0	0	0	0	0	0	0
126	hap_355	BA.2	BA.2.9.1	176	1.08317	1.07219	1.09404	high	1.00601	545.383	1328.66	0	0	0	0	1	1	1	0	0	0	0	0	0	0	0	0	0	0	0	0	0	0	0	0	0	0	0	0	0	0	0	0	0	0	0	0	0	0
127	hap_84	BA.2	BA.2.48	195	1.08077	1.06881	1.09251	high	1.00637	639.281	1678.13	0	0	0	0	1	1	1	0	0	0	0	0	0	0	0	0	0	0	0	0	0	0	0	0	0	0	0	0	0	0	0	0	0	0	0	0	0	0
128	hap_353	BA.2	BA.2.9.1	30	1.08017	1.06133	1.09863	high	1.00281	1386.64	3066.82	0	0	0	0	1	1	0	0	0	0	0	0	0	0	0	0	0	0	0	0	0	0	0	0	0	0	0	0	0	0	0	0	0	0	0	0	0	0
129	hap_435	BA.2	BA.2.18	92	1.07636	1.06088	1.09155	high	1.00464	942.479	2563.17	0	0	0	0	1	1	0	0	0	0	0	0	0	0	0	0	0	0	0	0	0	0	0	0	0	0	0	0	0	0	1	0	0	0	0	0	0	0
130	hap_560	BA.2	BA.2	30	1.07184	1.04292	1.09957	high	1.0017	2954.03	4567.08	1	1	0	0	1	1	0	0	0	0	0	0	0	0	0	0	0	0	0	0	0	0	0	0	0	0	0	0	0	0	0	0	0	0	0	0	0	0
131	hap_437	BA.2	BA.2.18	2408	1.07125	1.06153	1.08083	high	1.00919	434.053	991.352	0	0	0	0	1	1	1	0	0	0	0	0	0	0	0	0	0	0	0	0	0	0	0	0	0	0	0	0	0	0	1	0	0	0	0	0	0	0
132	hap_504	BA.2	BA.2.36	80	1.06934	1.0537	1.08427	high	1.0045	1003.89	2943	0	0	0	0	1	1	0	0	0	0	0	0	0	0	0	0	0	0	0	0	0	0	0	0	0	0	0	0	0	0	0	1	0	0	0	0	0	0
133	hap_478	BA.2	BA.2	202	1.06404	1.05153	1.07646	high	1.00474	679.688	1793.99	0	0	0	0	1	1	1	0	0	0	0	0	0	0	0	0	0	0	0	0	0	0	0	0	0	0	0	0	0	0	0	0	0	0	0	0	0	0
134	hap_394	BA.2	BA.2	37	1.06096	1.03998	1.08315	high	1.00216	2225.5	4442.29	0	0	0	0	1	1	1	0	0	0	0	0	0	0	0	0	0	1	1	0	0	0	0	0	0	0	0	0	0	0	0	0	0	0	0	0	0	0
135	hap_512	BA.2	BA.2.55	105	1.05689	1.04031	1.0729	high	1.00364	1109.19	2664.01	0	0	0	0	1	1	1	0	0	0	0	0	0	0	0	0	0	0	0	0	0	0	0	0	0	0	0	0	0	0	0	1	0	0	0	0	0	0
136	hap_384	BA.2	BA.2.50	17	1.05585	1.03326	1.07819	high	1.00151	1812.62	4287.88	0	0	0	0	1	1	0	0	0	0	0	0	0	0	0	0	0	0	0	0	0	0	0	0	0	0	0	0	1	0	0	0	0	0	0	0	0	0
137	hap_85	BA.2	BA.2.47	153	1.05435	1.04193	1.06667	high	1.00541	797.975	2185.29	0	0	0	0	1	1	1	0	0	0	0	0	0	0	0	0	0	0	0	0	0	0	0	0	0	0	0	0	0	0	0	0	0	1	0	0	0	0
138	hap_50	BA.2	BA.2.41	48	1.04972	1.0282	1.07154	high	1.00094	1976.71	4125.12	0	0	0	0	1	0	1	0	0	0	0	0	0	0	0	0	0	0	0	0	0	0	0	0	0	0	0	0	0	0	0	0	0	0	1	0	0	0
139	hap_562	BA.2	BA.2	796	1.04934	1.03895	1.0595	high	1.00758	502.898	1261.04	1	1	0	0	1	1	1	0	0	0	0	0	0	0	0	0	0	0	0	0	0	0	0	0	0	0	0	0	0	0	0	0	0	0	0	0	0	0
140	hap_507	BA.2	BA.2.36	988	1.04084	1.0311	1.05048	high	1.00818	466.598	1072.46	0	0	0	0	1	1	1	0	0	0	0	0	0	0	0	0	0	0	0	0	0	0	0	0	0	0	0	0	0	0	0	1	0	0	0	0	0	0
141	hap_1704	BA.2	BA.2.22	56	1.04036	1.01836	1.0608	high	1.002	1586.6	3242.17	0	0	0	0	1	1	1	0	0	0	0	0	0	0	0	0	0	0	0	0	0	0	0	0	0	0	0	0	0	0	0	0	1	1	0	0	0	0
142	hap_386	BA.2	BA.2.50	465	1.03993	1.02954	1.05021	high	1.00569	557.071	1150.74	0	0	0	0	1	1	1	0	0	0	0	0	0	0	0	0	0	0	0	0	0	0	0	0	0	0	0	0	1	0	0	0	0	0	0	0	0	0
143	hap_387	BA.2	BA.2	196	1.0372	1.02354	1.05118	high	1.00338	839.927	2375.16	0	0	0	0	1	1	1	0	0	0	0	0	0	0	0	0	0	0	0	0	0	0	0	0	0	0	0	0	1	1	0	0	0	0	0	0	0	0
144	hap_493	BA.2	BA.2.41	388	1.03241	1.02029	1.04421	high	1.00621	694.622	1812.67	0	0	0	0	1	1	1	0	0	0	0	0	0	0	0	0	0	0	0	0	0	0	0	0	0	0	0	0	0	0	0	0	0	0	1	0	0	0
145	hap_247	BA.2	BA.2.39	30	1.02906	1.00515	1.05358	high	1.00185	2320.59	3839	0	0	0	0	1	0	1	0	0	0	0	0	0	0	0	0	0	0	0	0	0	0	0	0	0	0	0	0	0	0	0	0	0	0	0	0	0	0
146	hap_135	BA.2	BA.2	29	1.02266	0.997902	1.04818	not_significant	1.00222	2466.16	4381.73	0	0	0	0	1	1	1	0	0	0	0	0	0	0	0	0	0	0	0	0	0	0	0	0	0	0	0	0	0	0	0	0	0	0	0	0	0	0
147	hap_2545	BA.2	BA.2.1	71	1.02239	1.00626	1.03812	high	1.00206	1163.18	3174.86	0	0	0	0	1	1	1	0	0	0	0	0	0	0	0	0	0	0	0	0	0	0	0	0	0	0	0	0	0	0	0	0	0	0	0	0	0	0
148	hap_101	BA.2	BA.2	179	1.02139	1.00828	1.03448	high	1.00351	854.787	2183.79	0	0	0	0	1	1	1	0	0	0	0	0	0	0	0	0	0	0	0	0	0	0	0	0	0	0	0	0	0	0	0	0	0	0	0	0	0	0
149	hap_53	BA.2	BA.2.12	26	1.02033	0.997511	1.0434	not_significant	1.00241	2098.09	4508.21	0	0	0	0	1	0	1	0	0	0	0	0	0	0	0	0	0	0	0	0	0	0	0	0	0	0	0	0	0	0	0	0	0	0	0	0	0	0
150	hap_105	BA.2	BA.2	138	1.02025	1.00535	1.03541	high	1.00368	1127.41	2713.71	0	0	0	0	1	1	1	0	0	0	0	0	0	0	0	0	0	0	0	0	0	0	0	0	0	0	0	0	0	0	0	0	0	0	0	0	0	0
151	hap_1970	BA.2	BA.2	104	1.01896	1.00142	1.03657	high	1.00349	1583.18	4289.12	0	0	0	0	1	1	1	0	0	0	0	0	0	0	0	0	0	0	0	0	0	0	0	0	0	0	0	0	0	0	0	0	0	0	0	0	0	0
152	hap_414	BA.2	BA.2	246	1.0178	1.00528	1.03042	high	1.00378	823.572	2030.59	0	0	0	0	1	1	1	0	0	0	0	0	0	0	0	0	0	0	0	0	0	0	0	0	0	0	0	0	0	0	0	0	0	0	0	0	0	0
153	hap_174	BA.2	BA.2	147	1.01725	1.00338	1.03052	high	1.0037	935.274	2325.25	0	0	0	0	1	1	1	0	0	0	0	0	0	0	0	0	0	0	0	0	0	0	0	0	0	0	0	0	0	0	0	0	0	0	0	0	0	0
154	hap_1730	BA.2	BA.2	469	1.01612	1.00476	1.02724	high	1.00511	646.468	1708.17	0	0	0	0	1	1	1	0	0	0	0	0	0	0	0	0	0	0	0	0	0	0	0	0	0	0	0	0	0	0	0	0	0	0	0	0	0	0
155	hap_1700	BA.2	BA.2.22	78	1.01597	0.996649	1.03503	not_significant	1.00296	1635.28	3633.81	0	0	0	0	1	1	0	0	0	0	0	0	0	0	0	0	0	0	0	0	0	0	0	0	0	0	0	0	0	0	0	0	1	0	0	0	0	0
156	hap_1908	BA.2	BA.2	241	1.01563	1.00348	1.02766	high	1.00406	753.066	1927.5	0	0	0	0	1	1	1	0	0	0	0	0	0	0	0	0	0	0	0	0	0	0	0	0	0	0	0	0	0	0	0	0	0	0	0	0	0	0
157	hap_163	BA.2	BA.2	197	1.01546	1.00038	1.03004	high	1.00324	942.625	2376.26	0	0	0	0	1	1	1	0	0	0	0	0	0	0	0	0	0	0	0	0	0	0	0	0	0	0	0	0	0	0	0	0	0	0	0	0	0	0
158	hap_422	BA.2	BA.2.3	23	1.01531	0.984259	1.04316	not_significant	1.00123	2870	4805.72	0	0	0	0	1	1	1	0	0	0	0	0	0	0	0	0	0	0	0	0	0	0	0	0	0	0	0	0	0	0	0	0	0	0	0	0	0	0
159	hap_99	BA.2	BA.2	135	1.01471	0.998042	1.03095	not_significant	1.00217	1246.01	3025.63	0	0	0	0	1	1	1	0	0	0	0	0	0	0	0	0	0	0	0	0	0	0	0	0	0	0	0	0	0	0	0	0	0	0	0	0	0	0
160	hap_226	BA.2	BA.2	81	1.01368	0.995817	1.03202	not_significant	1.00173	1616.66	3322.84	0	0	0	0	1	1	1	0	0	0	0	0	0	0	0	0	0	0	0	0	0	0	0	0	0	0	0	0	0	0	0	0	0	0	0	0	0	0
161	hap_115	BA.2	BA.2	28	1.01337	0.990072	1.03724	not_significant	1.00113	3857.78	5552.23	0	0	0	0	1	1	1	0	0	0	0	0	0	0	0	0	0	0	0	0	0	0	0	0	0	0	0	0	0	0	0	0	0	0	0	0	0	0
162	hap_254	BA.2	BA.2	89	1.01226	0.995166	1.02963	not_significant	1.00415	1333.31	3224.32	0	0	0	0	1	1	0	0	0	0	0	0	0	0	0	0	0	0	0	0	0	0	0	0	0	0	0	0	0	0	0	0	0	0	0	0	0	0
163	hap_2513	BA.2	BA.2	85	1.01152	0.992827	1.0302	not_significant	1.00279	1322.77	3205.86	0	0	0	0	1	0	1	0	0	0	0	0	0	0	0	0	0	0	0	0	0	0	0	0	0	0	0	0	0	0	0	0	0	0	0	0	0	0
164	hap_1941	BA.2	BA.2	157	1.01124	0.996424	1.02606	not_significant	1.00347	1069.67	2563.9	0	0	0	0	1	1	1	0	0	0	0	0	0	0	0	0	0	0	0	0	0	0	0	0	0	0	0	0	0	0	0	0	0	0	0	0	0	0
165	hap_486	BA.2	BA.2	35	1.01029	0.986869	1.03254	not_significant	1.0009	2843.66	4321.33	0	0	0	0	1	1	1	0	0	0	0	0	0	0	0	0	0	0	0	0	0	0	0	0	0	0	0	0	0	0	0	0	0	0	0	0	0	0
166	hap_110	BA.2	BA.2	210	1.00978	0.99515	1.02403	not_significant	1.00282	990.06	3062.08	0	0	0	0	1	1	1	0	0	0	0	0	0	0	0	0	0	0	0	0	0	0	0	0	0	0	0	0	0	0	0	0	0	0	0	0	0	0
167	hap_249	BA.2	BA.2.39	377	1.00964	0.997416	1.02183	not_significant	1.00535	745.159	2034.89	0	0	0	0	1	1	1	0	0	0	0	0	0	0	0	0	0	0	0	0	0	0	0	0	0	0	0	0	0	0	0	0	0	0	0	0	0	0
168	hap_253	BA.2	BA.2	47	1.00825	0.988465	1.02897	not_significant	1.00222	2210.08	5059.51	0	0	0	0	1	0	1	0	0	0	0	0	0	0	0	0	0	0	0	0	0	0	0	0	0	0	0	0	0	0	0	0	0	0	0	0	0	0
169	hap_117	BA.2	BA.2.41	131	1.00775	0.990819	1.0243	not_significant	1.00422	1335.02	3426.44	0	0	0	0	1	1	1	0	0	0	0	0	0	0	0	0	0	0	0	0	0	0	0	0	0	0	0	0	0	0	0	0	0	0	1	0	0	0
170	hap_2628	BA.2	BA.2	69	1.00733	0.990779	1.02305	not_significant	1.00122	1700.74	3678.86	0	0	0	0	1	1	1	0	0	0	0	0	0	0	0	0	0	0	0	0	0	0	0	0	1	0	0	0	0	0	0	0	0	0	0	0	0	0
171	hap_29	BA.2	BA.2	5257	1.00718	0.998078	1.01601	not_significant	1.00878	429.502	957.509	0	0	0	0	1	0	1	0	0	0	0	0	0	0	0	0	0	0	0	0	0	0	0	0	0	0	0	0	0	0	0	0	0	0	0	0	0	0
172	hap_81	BA.2	BA.2	15	1.00643	0.981178	1.03191	not_significant	1.00226	2375.8	3879.78	0	0	0	0	1	1	0	0	0	0	0	0	0	0	0	0	0	0	0	0	0	0	0	0	0	0	0	0	0	0	0	0	0	0	0	0	0	0
173	hap_119	BA.2	BA.2	133	1.00487	0.988391	1.02056	not_significant	1.00245	1276.98	2743.18	0	0	0	0	1	1	1	0	0	0	0	0	0	0	0	0	0	0	0	0	0	0	0	0	0	0	0	0	0	0	0	0	0	0	0	0	0	0
174	hap_59	BA.2	BA.2	5958	1.00466	0.99575	1.01361	not_significant	1.00842	424.63	979.067	0	0	0	0	1	1	0	0	0	0	0	0	0	0	0	0	0	0	0	0	0	0	0	0	0	0	0	0	0	0	0	0	0	0	0	0	0	0
175	hap_14	BA.2	BA.2	1334	1.00424	0.994599	1.01388	not_significant	1.00759	514.209	1241.35	0	0	0	0	1	0	0	0	0	0	0	0	0	0	0	0	0	0	0	0	0	0	0	0	0	0	0	0	0	0	0	0	0	0	0	0	0	0
176	hap_1972	BA.2	BA.2.41	86	1.0035	0.981827	1.0238	not_significant	1.00294	1701.53	3347.78	0	0	0	0	1	1	1	0	0	0	0	0	0	0	0	0	0	0	0	0	0	0	0	0	0	0	0	0	0	0	0	0	0	0	1	0	0	0
177	hap_86	BA.2	BA.2	96	1.0033	0.984963	1.01978	not_significant	1.0028	1525.68	3589.29	0	0	0	0	1	1	1	0	0	0	0	0	0	0	0	0	0	0	0	1	0	0	0	0	0	0	0	0	0	0	0	0	0	0	0	0	0	0
178	hap_610	BA.2	BA.2	98	1.00327	0.984437	1.02135	not_significant	1.0012	1565.28	3629.78	0	0	0	0	1	1	1	0	0	0	0	0	0	0	0	0	0	0	0	0	0	0	0	0	0	0	0	0	0	0	0	0	0	0	0	0	0	0
179	hap_2515	BA.2	BA.2	467	1.00135	0.989313	1.01346	not_significant	1.00614	698.695	1596.79	0	0	0	0	1	1	1	0	0	0	0	0	0	0	0	0	0	0	0	0	0	0	0	0	0	0	0	0	0	0	0	0	0	0	0	0	0	0
180	hap_127	BA.2	BA.2	351	0.999896	0.987881	1.01193	not_significant	1.0052	795.702	1915.55	0	0	0	0	1	1	1	0	0	0	0	0	0	0	0	0	0	0	0	0	0	0	0	0	0	0	0	0	0	0	0	0	0	0	0	0	0	0
181	hap_123	BA.2	BA.2.12	523	0.998025	0.98716	1.00863	not_significant	1.00653	587.289	1358.14	0	0	0	0	1	1	1	0	0	0	0	0	0	0	0	0	0	0	0	0	0	0	0	0	0	0	0	0	0	0	0	0	0	0	0	0	0	0
182	hap_1703	BA.2	BA.2.22	864	0.997598	0.987099	1.0082	not_significant	1.0065	590.449	1424.14	0	0	0	0	1	1	1	0	0	0	0	0	0	0	0	0	0	0	0	0	0	0	0	0	0	0	0	0	0	0	0	0	1	0	0	0	0	0
183	hap_245	BA.2	BA.2	178	0.996359	0.979932	1.01217	not_significant	1.00312	1120.94	2876.78	0	0	0	0	1	1	1	0	0	0	0	0	0	0	0	0	0	0	0	0	0	0	0	0	0	0	0	0	0	0	0	0	0	0	0	0	0	0
184	hap_160	BA.2	BA.2	69	0.995886	0.97519	1.01574	not_significant	1.00084	2200.51	4360.26	0	0	0	0	1	1	1	0	0	0	0	0	0	0	0	0	0	0	0	0	0	0	0	0	0	0	0	0	0	0	0	0	0	0	0	0	1	0
185	hap_181	BA.2	BA.2	37	0.994887	0.969011	1.02308	not_significant	1.00109	2703.14	4354.88	0	0	0	0	1	0	1	0	0	0	0	0	0	0	0	0	0	0	0	0	0	0	0	0	0	1	0	0	0	0	0	0	0	0	0	0	0	0
186	hap_2570	BA.2	BA.2	123	0.994398	0.979233	1.00946	not_significant	1.00292	1192.87	3027.4	0	0	0	0	1	1	1	0	0	0	0	0	0	0	0	0	0	0	0	0	0	0	0	0	0	0	0	0	0	0	0	0	0	0	0	0	0	0
187	hap_707	BA.2	BA.2	25	0.99351	0.969276	1.01926	not_significant	1.00107	3288.89	4996.64	0	0	0	0	1	1	1	0	0	0	0	0	0	0	0	0	0	0	0	0	0	0	0	0	0	0	0	0	0	0	0	0	0	0	0	0	0	0
188	hap_598	BA.2	BA.2	151	0.991085	0.974997	1.00734	not_significant	1.00475	1136.71	2822.37	0	0	0	0	1	1	1	0	0	0	0	0	0	0	0	0	0	0	0	0	0	0	0	0	0	0	0	0	0	0	0	0	0	0	0	0	0	0
189	hap_111	BA.2	BA.2	208	0.990469	0.976087	1.00497	not_significant	1.00286	1013.36	2500.63	0	0	0	0	1	1	1	0	0	0	0	0	0	0	0	0	0	0	0	0	0	0	0	0	0	0	0	0	0	0	0	0	0	0	0	0	0	0
190	hap_109	BA.2	BA.2.3	58	0.988762	0.968929	1.00718	not_significant	1.00147	1436.61	3379.38	0	0	0	0	1	1	1	0	0	0	0	0	0	0	0	0	0	0	0	0	0	0	0	0	0	0	0	0	0	0	0	0	0	0	0	0	0	0
191	hap_238	BA.2	BA.2	135	0.988435	0.97192	1.00425	not_significant	1.00224	1052.04	2425.38	0	0	0	0	1	1	1	0	0	0	0	0	0	0	0	0	0	0	0	0	0	0	0	0	0	0	0	0	0	0	0	0	0	0	0	0	0	0
192	hap_125	BA.2	BA.2	30	0.987788	0.960282	1.01274	not_significant	1.00094	2670.23	5058.18	0	0	0	0	1	1	0	0	0	0	0	0	0	0	0	0	0	0	0	0	0	0	0	0	0	0	0	0	0	0	0	0	0	0	0	0	0	0
193	hap_169	BA.2	BA.2	161	0.98676	0.972369	1.00073	not_significant	1.00333	950.95	2296.68	0	0	0	0	1	1	1	0	0	0	0	0	0	0	0	0	0	0	0	0	0	0	0	0	0	0	0	0	0	0	0	0	0	0	0	0	0	0
194	hap_2086	BA.2	BA.2	174	0.986327	0.971734	1.00036	not_significant	1.00345	990.086	2519.43	0	0	0	0	1	1	1	0	0	0	0	0	0	0	0	0	0	0	0	0	0	0	0	0	0	0	0	0	0	0	0	0	0	0	0	0	0	0
195	hap_182	BA.2	BA.2	35	0.986117	0.958746	1.01697	not_significant	1.00102	2845.28	4221.73	0	0	0	0	1	1	0	0	0	0	0	0	0	0	0	0	0	0	0	0	0	0	0	0	0	1	0	0	0	0	0	0	0	0	0	0	0	0
196	hap_102	BA.2	BA.2	469	0.985053	0.973188	0.996971	low	1.00402	802.63	1933.47	0	0	0	0	1	1	1	0	0	0	0	0	0	0	0	0	0	0	0	0	0	0	0	0	0	0	0	0	0	1	0	0	0	0	0	0	0	0
197	hap_256	BA.2	BA.2	2053	0.981369	0.97203	0.990565	low	1.00822	493.683	1275.44	0	0	0	0	1	1	1	0	0	0	0	0	0	0	0	0	0	0	0	0	0	0	0	0	0	0	0	0	0	0	0	0	0	0	0	0	0	0
198	hap_2002	BA.2	BA.2	38	0.974745	0.947045	1.00398	not_significant	1.00184	2219.51	4146.69	0	0	0	0	1	1	0	0	0	0	0	0	0	0	0	0	0	0	0	0	0	0	0	0	0	0	0	0	0	0	0	0	0	0	0	0	0	0
199	hap_68	BA.2	BA.2	32	0.974464	0.947706	1.00023	not_significant	1.00035	3418.87	5129.65	0	0	0	0	1	1	0	0	0	0	0	0	0	0	0	0	0	0	0	0	0	0	0	0	0	0	0	0	0	1	0	0	0	0	0	0	0	0
200	hap_133	BA.2	BA.2	113	0.974421	0.95347	0.99445	low	1.00079	1890.31	4245.22	0	0	0	0	1	1	1	0	0	0	0	0	0	0	0	0	0	0	0	0	0	0	0	0	0	0	0	0	0	0	0	0	0	0	0	0	0	0
201	hap_83	BA.2	BA.2	168748	0.972825	0.964322	0.981254	low	1.00957	407.776	899.194	0	0	0	0	1	1	1	0	0	0	0	0	0	0	0	0	0	0	0	0	0	0	0	0	0	0	0	0	0	0	0	0	0	0	0	0	0	0
202	hap_112	BA.2	BA.2	56	0.972674	0.951433	0.992506	low	1.00074	4014.41	5048.62	0	0	0	0	1	1	1	0	0	1	0	0	0	0	0	0	0	0	0	0	0	0	0	0	0	0	0	0	0	0	0	0	0	0	0	0	0	0
203	hap_1931	BA.2	BA.2	97	0.969574	0.947162	0.991763	low	1.00238	1538.16	3826.25	0	0	0	0	1	1	1	0	0	0	0	0	0	0	0	0	0	0	0	0	0	0	0	0	0	0	0	0	0	0	0	0	0	0	0	0	0	1
204	hap_640	BA.2	BA.2.10.1	66	0.968364	0.94205	0.993739	low	1.00177	1698.31	3269	0	0	0	0	1	1	1	0	0	0	0	0	0	0	0	0	0	0	0	0	0	0	0	0	0	0	0	0	0	0	0	0	0	0	0	1	1	0
205	hap_206	BA.2	BA.2	231	0.962947	0.946579	0.979181	low	1.00387	1298.88	2991.64	0	0	0	0	1	1	1	0	0	0	0	0	0	0	0	0	0	0	0	0	0	0	0	0	0	0	0	0	0	0	0	0	0	0	0	0	0	0
206	hap_636	BA.2	BA.2.10.1	413	0.962204	0.948722	0.975279	low	1.00443	952.108	2509.03	0	0	0	0	1	1	1	0	0	0	0	0	0	0	0	0	0	0	0	0	0	0	0	0	0	0	0	0	0	0	0	0	0	0	0	1	0	0
207	hap_2047	BA.2	BA.2	237	0.961362	0.945327	0.977159	low	1.00296	1255.43	3593.14	0	0	0	0	1	1	1	0	0	0	0	0	0	0	0	0	0	0	0	0	0	0	0	1	0	0	0	0	0	0	0	0	0	0	0	0	0	0
208	hap_400	BA.2	BA.2	53	0.959955	0.928614	0.988467	low	1.00112	2318.76	4808.15	0	0	0	0	1	1	1	0	0	0	0	0	0	0	0	0	0	1	1	0	0	0	0	0	0	0	0	0	0	1	0	0	0	0	0	0	0	0
209	hap_2003	BA.2	BA.2	871	0.95989	0.948817	0.971037	low	1.00506	737.834	2009.63	0	0	0	0	1	1	1	0	0	0	0	0	0	0	0	0	0	0	0	0	0	0	0	0	0	0	0	0	0	0	0	0	0	0	0	0	0	0
210	hap_154	BA.2	BA.2	788	0.959447	0.948066	0.970974	low	1.00489	761.832	2093.6	0	0	0	0	1	1	1	0	0	0	0	0	0	0	0	0	0	0	0	0	0	0	0	0	0	0	0	0	0	0	0	0	0	0	0	0	0	0
211	hap_91	BA.2	BA.2	168	0.958593	0.939567	0.976564	low	1.00123	1375.29	3371.29	0	0	0	0	1	1	1	0	0	0	0	0	0	0	0	0	0	0	0	0	0	0	0	0	0	0	0	0	0	0	0	0	0	0	0	0	0	0
212	hap_405	BA.2	BA.2.9	186	0.957756	0.938927	0.975818	low	1.00413	1395.17	3362.1	0	0	0	0	1	1	1	0	0	0	0	0	0	0	0	0	0	0	0	0	0	0	0	0	0	0	0	0	0	0	0	0	0	0	0	0	0	0
213	hap_627	BA.2	BA.2	177	0.957741	0.938422	0.976768	low	1.00256	1496.51	4025.59	0	0	0	0	1	1	1	0	0	0	0	0	0	0	0	0	0	0	0	0	0	0	0	0	0	0	0	0	0	0	0	0	0	0	0	0	0	0
214	hap_183	BA.2	BA.2	1478	0.954104	0.943806	0.964274	low	1.00707	591.825	1587.51	0	0	0	0	1	1	1	0	0	0	0	0	0	0	0	0	0	0	0	0	0	0	0	0	0	1	0	0	0	0	0	0	0	0	0	0	0	0
215	hap_1990	BA.2	BA.2	250	0.951987	0.934362	0.969192	low	1.0024	1472.35	3744.69	0	0	0	0	1	1	1	0	0	0	0	0	0	0	0	0	0	0	0	0	0	0	0	0	0	0	0	0	0	0	0	0	0	0	0	0	0	0
216	hap_103	BA.2	BA.2	343	0.951839	0.936512	0.967468	low	1.00348	1252.41	2762.06	0	0	0	0	1	1	1	0	0	0	0	0	0	0	0	0	0	0	0	0	0	0	0	0	0	0	0	0	0	0	0	0	0	0	0	0	0	0
217	hap_544	BA.2	BA.2	310	0.9504	0.936343	0.964752	low	1.00332	971.654	2869.42	0	0	0	0	1	1	1	0	0	0	0	0	0	0	0	0	0	0	0	0	0	0	0	0	0	0	0	0	0	0	0	0	0	0	0	0	0	0
218	hap_197	BA.2	BA.2	178	0.949801	0.933177	0.965371	low	1.00198	1337.57	3313.96	0	0	0	0	1	1	1	0	0	0	0	0	0	0	0	0	0	0	0	0	0	0	0	0	0	0	0	0	0	0	0	0	0	0	0	0	0	0
219	hap_1924	BA.2	BA.2	211	0.948808	0.930672	0.966399	low	1.00079	1681.08	3527.98	0	0	0	0	1	1	1	0	0	0	0	0	0	0	0	0	0	0	0	0	0	0	0	0	0	0	0	0	0	0	0	0	0	0	0	0	0	1
220	hap_2303	BA.1	BA.1.1	61	0.947394	0.916147	0.976893	low	1.00055	4423.05	5088.74	1	1	0	0	1	0	0	1	1	1	1	1	1	1	1	1	1	1	1	1	1	1	0	0	0	0	0	0	0	0	0	0	0	0	0	0	0	0
221	hap_2028	BA.2	BA.2	106	0.946856	0.922273	0.970626	low	1.00146	2719.04	4925.77	0	0	0	0	1	1	1	0	0	0	0	0	0	0	0	0	0	0	0	0	0	0	0	0	0	0	0	0	0	0	0	0	0	0	0	0	0	0
222	hap_2601	BA.2	BA.2	274	0.939661	0.922159	0.956544	low	1.00219	1522.47	4499.9	0	0	0	0	1	1	1	0	0	0	0	0	0	0	0	0	0	0	0	0	0	0	0	0	0	0	0	0	0	0	0	0	0	0	0	0	0	0
223	hap_118	BA.2	BA.2	215	0.934405	0.915221	0.953073	low	1.00187	1946.89	3847.1	0	0	0	0	1	1	1	0	0	0	0	0	0	0	0	0	0	0	0	0	0	0	0	0	0	0	0	0	0	0	0	0	0	0	0	0	0	0
224	hap_231	BA.2	BA.2	560	0.930956	0.917717	0.944147	low	1.00342	1030.94	2761.56	0	0	0	0	1	1	1	0	0	0	0	0	0	0	0	0	0	0	0	0	0	0	0	0	0	0	0	0	0	0	0	0	0	0	0	0	0	0
225	hap_1846	BA.2	BA.2	108	0.912409	0.88457	0.939048	low	1.00087	2968.38	5543.98	0	0	0	0	1	1	0	0	0	0	0	0	0	0	0	0	0	0	0	0	0	0	0	0	0	0	0	0	0	0	0	0	0	0	0	0	0	0
226	hap_2442	BA.1	BD.1	33	0.911754	0.875666	0.946966	low	1.00053	3770.82	5465.76	1	1	0	0	1	0	0	0	1	1	1	1	1	1	1	1	0	1	1	1	1	1	0	1	0	0	0	0	0	0	0	0	0	0	0	0	0	0
227	hap_2235	BA.1	BA.1.1	544	0.907185	0.89357	0.920611	low	1.00418	1033.94	2375.92	1	1	0	0	1	0	0	1	1	1	1	1	1	1	1	1	0	1	1	1	1	1	0	0	0	0	0	0	0	0	0	0	0	0	0	0	0	0
228	hap_2343	BA.1	BA.1.1	45	0.903891	0.869067	0.938113	low	1.0023	4575.01	5535.38	1	1	0	0	1	0	0	1	1	1	1	1	1	1	1	1	1	1	1	1	1	1	0	0	0	0	0	0	0	0	0	0	0	0	0	0	0	0
229	hap_2216	BA.1	BA.1.1	73	0.895867	0.870955	0.921023	low	1.00104	4960.5	6054.77	1	1	0	0	1	0	0	1	1	1	1	1	1	1	1	1	0	0	0	0	0	0	0	0	0	0	0	0	0	0	0	0	0	0	0	0	0	0
230	hap_1851	BA.1	BA.1.1	36	0.891134	0.848605	0.928825	low	1.00071	3902.27	5066.44	0	0	0	0	1	0	0	1	0	0	1	0	0	0	0	0	0	0	0	0	0	0	0	0	0	0	0	0	0	0	0	0	0	0	0	0	0	0
231	hap_2180	BA.1	BA.1.1	109	0.887645	0.864232	0.911065	low	1.00104	3648.6	5135.46	0	0	0	0	1	0	0	1	1	1	1	1	1	1	1	1	0	0	0	0	0	0	0	0	0	0	0	0	0	0	0	0	0	0	0	0	0	0
232	hap_2218	BA.1	BA.1.1	67	0.873074	0.845567	0.900083	low	1.00081	2895.02	4884.99	1	1	0	0	1	0	0	1	1	1	1	1	1	1	1	1	0	0	0	1	1	1	0	0	0	0	0	0	0	0	0	0	0	0	0	0	0	0
233	hap_2439	BA.1	BA.1.17.2	53	0.868067	0.836262	0.900303	low	1.00138	3171.51	5756.06	1	1	0	0	1	0	0	0	1	1	1	1	1	1	1	1	0	1	1	1	1	1	0	1	0	0	0	0	0	0	0	0	0	0	0	0	0	0
234	hap_2226	BA.1	BA.1	106	0.862543	0.836749	0.887598	low	1.00073	2848.31	4856.31	1	1	0	0	1	0	0	0	1	1	1	1	1	1	1	1	0	1	1	1	1	1	0	0	0	0	0	0	0	0	0	0	0	0	0	0	0	0
235	hap_2342	BA.1	BA.1.15	25	0.849675	0.810969	0.886711	low	1.00085	5427.72	6275.2	1	1	0	0	1	0	0	0	1	1	1	1	1	1	1	1	1	1	1	1	1	1	0	0	0	0	0	0	0	0	0	0	0	0	0	0	0	0
236	hap_145	BA.1	BA.1.1	50	0.849554	0.799306	0.897611	low	1.00077	9353.66	5260.17	0	0	0	0	1	0	0	1	0	0	1	0	0	0	0	0	0	0	0	0	0	0	0	0	0	0	0	0	0	0	0	0	0	0	0	0	0	0
237	hap_2480	BA.1	BA.1.17.2	43	0.845445	0.806469	0.884289	low	1.00099	4601.96	5269.12	1	1	0	0	1	0	0	0	1	1	1	1	1	1	1	1	1	1	1	1	1	1	0	1	0	0	0	0	0	0	0	0	0	0	0	0	0	0
238	hap_2300	BA.1	BA.1.1	36	0.840346	0.805792	0.872312	low	1.00167	2506.59	5637.89	1	1	0	0	1	0	0	1	1	1	1	1	1	1	1	1	1	1	1	1	1	1	0	0	0	0	0	0	0	0	0	0	0	0	0	0	0	0
239	hap_2506	BA.1	BA.1.1	135	0.83818	0.810788	0.86478	low	1.00099	2949.78	5529.77	1	1	0	0	1	0	0	1	1	1	1	1	1	1	1	1	1	1	1	1	1	1	0	0	0	0	0	0	0	0	0	0	0	0	0	0	0	0
240	hap_2288	BA.1	BA.1.1	85	0.834994	0.80994	0.859798	low	1.00023	6041.22	5857.89	1	1	0	0	1	0	0	1	1	1	1	1	1	1	1	1	1	1	1	0	0	0	0	0	0	0	0	0	0	0	0	0	0	0	0	0	0	0
241	hap_2308	BA.1	BA.1.1	25	0.833242	0.802964	0.866917	low	1.00172	2294.16	5366.81	1	1	0	0	1	0	0	1	1	1	1	1	1	1	1	1	1	1	1	1	1	1	0	0	0	0	0	0	0	0	0	0	0	0	0	0	0	0
242	hap_2196	BA.1	BA.1.1	59	0.831739	0.804505	0.858345	low	1.00083	5997.58	6199.99	0	0	0	0	1	0	0	1	1	1	1	1	1	1	1	1	1	1	1	0	0	0	0	0	0	0	0	0	0	0	0	0	0	0	0	0	0	0
243	hap_2593	BA.1	BA.1.1	45	0.831378	0.797881	0.8683	low	1.00202	2366.52	4467.31	1	1	0	0	1	0	0	1	1	1	1	1	1	1	1	1	1	1	1	1	1	1	0	0	0	0	0	0	0	0	0	0	0	0	0	0	0	0
244	hap_2494	BA.1	BA.1.17.2	248	0.828282	0.803771	0.851921	low	1.00153	3008.84	5108.32	1	1	0	0	1	0	0	0	1	1	1	1	1	1	1	1	1	1	1	1	1	1	0	1	0	0	0	0	0	0	0	0	0	0	0	0	0	0
245	hap_2335	BA.1	BA.1.1	199	0.818109	0.797965	0.838848	low	1.00126	2043.38	4151.1	1	1	0	0	1	0	0	1	1	1	1	1	1	1	1	1	1	1	1	1	1	1	0	0	0	0	0	0	0	0	0	0	0	0	0	0	0	0
246	hap_2466	BA.1	BD.1	430	0.81501	0.795974	0.833726	low	1.00156	2636.49	4617.9	1	1	0	0	1	0	0	0	1	1	1	1	1	1	1	1	1	1	1	1	1	1	0	1	0	0	0	0	0	0	0	0	0	0	0	0	0	0
247	hap_2197	BA.1	BA.1.1	98	0.813874	0.790215	0.836518	low	1.00024	2720.3	4571.73	0	0	0	0	1	0	0	1	1	1	1	1	1	1	1	1	1	1	1	1	1	1	0	0	0	0	0	0	0	0	0	0	0	0	0	0	0	0
248	hap_2292	BA.1	BA.1.1	13975	0.809339	0.801601	0.817107	low	1.0089	479.817	1097.45	1	1	0	0	1	0	0	1	1	1	1	1	1	1	1	1	1	1	1	1	1	1	0	0	0	0	0	0	0	0	0	0	0	0	0	0	0	0
249	hap_2258	BA.1	BA.1.1.13	22	0.801514	0.773592	0.829903	low	1.00094	3623.28	5787.21	1	1	0	0	1	0	0	1	1	1	1	1	1	1	1	1	1	0	1	1	1	1	0	0	0	0	0	0	0	0	0	0	0	0	0	0	0	0
250	hap_2332	BA.1	BA.1	28	0.77796	0.747645	0.80733	low	1.00039	3160.46	5020.76	1	1	0	0	1	0	0	0	1	1	1	1	1	1	1	1	1	1	1	1	1	1	0	0	0	0	0	0	0	0	0	0	0	0	0	0	0	0
251	hap_2454	BA.1	BA.1.17.2	859	0.774247	0.758719	0.789464	low	1.00193	1630.86	3624.56	1	1	0	0	1	0	0	0	1	1	1	1	1	1	1	1	1	1	1	1	1	1	0	1	0	0	0	0	0	0	0	0	0	0	0	0	0	0
252	hap_2272	BA.1	BA.1	2057	0.77049	0.760258	0.780717	low	1.00368	959.767	2553.55	1	1	0	0	1	0	0	0	1	1	1	1	1	1	1	1	1	1	1	1	1	1	0	0	0	0	0	0	0	0	0	0	0	0	0	0	0	0
253	hap_2409	BA.1	BA.1	28	0.758739	0.720152	0.803296	low	1.00174	3396.48	5775.16	1	1	0	0	1	0	0	0	1	1	1	1	1	1	1	1	1	1	1	1	1	1	0	0	0	0	0	0	0	0	0	0	0	0	0	0	0	0
254	hap_2359	BA.1	BA.1.15.1	245	0.744185	0.715004	0.773432	low	0.999941	4800.56	6398.54	1	1	0	0	1	0	0	0	1	1	1	1	1	1	1	1	1	1	1	1	1	1	0	0	0	0	0	0	0	0	0	0	0	0	0	0	0	0
[truncated: 85 more columns]

## Sheet: Fig. 2d
Prediction of the relative Re of S haplotypes in each country using the model trained on UK data. The predicted Re and Re estimated by a simple multiple logistic model based on each country’s data were compared.
Relative Re	Relative Re predicted by the UK's data	Sequence count	Pango lineage (major class)	Country
1.68461	1.43929	68	BA.5	Australia
1.66245	1.45904	63	others	Australia
1.57481	1.53499	63	BA.5	Australia
1.5389	1.47132	57	BA.2.75	Australia
1.47877	1.48269	47	BA.2.75	Australia
1.47203	1.49539	83	BA.2	Australia
1.4536	1.34456	340	BA.5	Australia
1.43042	1.40157	121	BA.2.75	Australia
1.40456	1.40512	134	BA.2.75	Australia
1.37745	1.37281	70	BA.2.75	Australia
1.37118	1.33892	39	BA.5	Australia
1.37113	1.39673	87	BA.2.75	Australia
1.3508	1.28168	45	BA.5	Australia
1.33716	1.29816	64	BA.5	Australia
1.33547	1.28598	252	BA.5	Australia
1.33305	1.3038	63	BA.5	Australia
1.32958	1.28271	577	BA.4	Australia
1.30944	1.2583	131	BA.5	Australia
1.30641	1.2783	202	BA.5	Australia
1.29309	1.2394	32	BA.5	Australia
1.28694	1.30965	146	BA.2.75	Australia
1.28163	1.20963	35	BA.4	Australia
1.27522	1.26073	11716	BA.5	Australia
1.25354	1.26896	176	BA.5	Australia
1.24864	1.06649	83	BA.2	Australia
1.24043	1.23855	170	BA.5	Australia
1.19697	1.19523	501	BA.4	Australia
1.19418	1.2597	535	BA.5	Australia
1.19109	1.20274	473	BA.4	Australia
1.18004	1.19426	32	BA.4	Australia
1.15938	1.20176	37	BA.4	Australia
1.12181	1.13341	284	BA.2	Australia
1.11771	1.06361	92	BA.2	Australia
1.08397	1.06625	44	BA.2	Australia
1.08239	1.04546	418	BA.2	Australia
1.0804	1.04345	40	BA.2	Australia
1.05641	1.00822	226	BA.2	Australia
1.0531	1.00081	31	BA.2	Australia
0.991437	0.964376	174	BA.2	Australia
0.982119	0.998073	81	BA.2	Australia
0.947854	0.97592	1011	BA.2	Australia
0.917686	0.860029	40	BA.1	Australia
0.882016	0.910604	36	BA.1	Australia
0.872824	0.861165	262	BA.1	Australia
0.830672	0.915191	93	BA.1	Australia
0.818515	0.833604	1062	BA.1	Australia
1.69205	1.46812	43	BA.5	Belgium
1.62197	1.53499	118	BA.5	Belgium
1.59645	1.43929	56	BA.5	Belgium
1.56406	1.34938	85	BA.5	Belgium
1.49096	1.39671	36	BA.5	Belgium
1.41984	1.33317	55	BA.5	Belgium
1.4057	1.28271	196	BA.4	Belgium
1.39677	1.34456	1653	BA.5	Belgium
1.38401	1.3215	53	BA.5	Belgium
1.38314	1.27734	45	BA.4	Belgium
1.37628	1.28598	113	BA.5	Belgium
1.3552	1.18764	151	BA.5	Belgium
1.35508	1.27577	97	BA.5	Belgium
1.35269	1.2394	32	BA.5	Belgium
1.34722	1.2783	223	BA.5	Belgium
1.32351	1.2583	136	BA.5	Belgium
1.32321	1.26073	8961	BA.5	Belgium
1.32147	1.23855	56	BA.5	Belgium
1.31633	1.26525	719	BA.5	Belgium
1.31568	1.25513	59	BA.5	Belgium
1.29419	1.1919	236	BA.5	Belgium
1.28261	1.20274	104	BA.4	Belgium
1.27573	1.23023	49	BA.5	Belgium
1.26229	1.27418	71	BA.5	Belgium
1.21089	1.19523	354	BA.4	Belgium
1.17773	1.13341	218	BA.2	Belgium
1.14864	1.06361	52	BA.2	Belgium
1.13954	1.1514	143	BA.2	Belgium
1.13075	1.06649	51	BA.2	Belgium
1.12024	1.06625	47	BA.2	Belgium
1.1114	1.07078	78	BA.2	Belgium
1.10302	1.05837	37	BA.2	Belgium
1.08981	1.06651	44	BA.2	Belgium
1.08124	1.00081	36	BA.2	Belgium
1.07264	1.06793	642	BA.2	Belgium
1.06472	1.039	33	BA.2	Belgium
1.06252	0.996127	187	BA.2	Belgium
1.04821	1.02422	41	BA.2	Belgium
1.04686	1.04546	785	BA.2	Belgium
1.01589	0.998073	106	BA.2	Belgium
0.997971	1.12189	331	BA.2	Belgium
0.991837	1.00359	518	BA.2	Belgium
0.974785	1.11788	429	BA.2	Belgium
0.86488	0.936067	34	BA.1	Belgium
0.858273	0.861165	628	BA.1	Belgium
0.833545	0.833604	219	BA.1	Belgium
0.802537	0.932029	41	BA.1	Belgium
0.731684	0.949547	87	BA.1	Belgium
2.41224	1.46812	79	BA.5	Brazil
1.46084	1.28271	194	BA.4	Brazil
1.40203	1.25905	39	BA.5	Brazil
1.38309	1.34456	66	BA.5	Brazil
1.37394	1.2597	57	BA.5	Brazil
1.36679	1.28598	88	BA.5	Brazil
1.36392	1.28093	41	BA.5	Brazil
1.34286	1.27591	175	BA.5	Brazil
1.32542	1.23855	53	BA.5	Brazil
1.31572	1.26073	7791	BA.5	Brazil
1.30045	1.2583	137	BA.5	Brazil
1.28197	1.26525	435	BA.5	Brazil
1.2725	1.25584	136	BA.5	Brazil
1.26719	1.19523	550	BA.4	Brazil
1.26368	1.1919	38	BA.5	Brazil
1.25805	1.20274	1561	BA.4	Brazil
1.25403	1.18764	125	BA.5	Brazil
1.23457	1.20706	92	BA.4	Brazil
1.22602	1.20042	34	BA.4	Brazil
1.20751	1.19952	43	BA.4	Brazil
1.18313	1.19808	42	BA.4	Brazil
1.12188	1.06934	35	BA.2	Brazil
1.11655	1.05837	85	BA.2	Brazil
1.10389	1.06793	900	BA.2	Brazil
1.09561	1.13341	293	BA.2	Brazil
1.0894	1.06625	98	BA.2	Brazil
1.07784	1.07176	66	BA.2	Brazil
1.06807	1.03417	75	BA.2	Brazil
1.06491	1.06649	46	BA.2	Brazil
1.06303	1.00081	63	BA.2	Brazil
1.05127	1.04546	44	BA.2	Brazil
1.05074	1.07032	49	BA.2	Brazil
1.02821	1.00359	311	BA.2	Brazil
1.02708	0.996127	315	BA.2	Brazil
1.02257	1.00386	31	BA.2	Brazil
1.00216	0.998073	133	BA.2	Brazil
0.986039	1.11788	37	BA.2	Brazil
0.975174	0.932029	87	BA.1	Brazil
0.974715	0.9022	132	BA.1	Brazil
0.888778	0.860029	49	BA.1	Brazil
0.885497	0.833604	998	BA.1	Brazil
0.883492	0.861165	1369	BA.1	Brazil
0.851509	0.977954	45	BA.1	Brazil
0.844525	0.847951	91	BA.1	Brazil
0.833669	0.832504	60	BA.1	Brazil
0.830679	0.875987	50	BA.1	Brazil
0.819888	0.946655	43	BA.1	Brazil
1.647	1.53499	169	BA.5	Canada
1.61607	1.43929	278	BA.5	Canada
1.54236	1.49539	42	BA.2	Canada
1.53089	1.4292	110	BA.5	Canada
1.52344	1.40157	74	BA.2.75	Canada
1.47952	1.34456	1021	BA.5	Canada
1.47768	1.39671	48	BA.5	Canada
1.45406	1.40512	92	BA.2.75	Canada
1.44868	1.29688	66	BA.5	Canada
1.44763	1.33892	106	BA.5	Canada
1.44096	1.2704	43	BA.5	Canada
1.43843	1.35131	47	BA.5	Canada
1.43172	1.34009	96	BA.5	Canada
1.43129	1.3215	118	BA.5	Canada
1.431	1.33317	65	BA.5	Canada
1.42888	1.25905	57	BA.5	Canada
1.42269	1.27734	39	BA.4	Canada
1.42079	1.39673	31	BA.2.75	Canada
1.41892	1.27418	53	BA.5	Canada
1.40925	1.37281	42	BA.2.75	Canada
1.40848	1.2803	34	BA.5	Canada
1.40476	1.25455	57	BA.5	Canada
1.40375	1.27577	83	BA.5	Canada
1.39061	1.28598	243	BA.5	Canada
1.38984	1.29126	55	BA.5	Canada
1.3822	1.29816	50	BA.5	Canada
1.38042	1.18764	59	BA.5	Canada
1.37618	1.2783	620	BA.5	Canada
1.37544	1.21664	197	BA.5	Canada
1.37394	1.27591	264	BA.5	Canada
1.37386	1.28271	2062	BA.4	Canada
1.3713	1.27558	80	BA.5	Canada
1.36852	1.28093	52	BA.5	Canada
1.36764	1.27471	35	others	Canada
1.36508	1.2583	325	BA.5	Canada
1.36187	1.26896	57	BA.5	Canada
1.3613	1.29447	134	BA.5	Canada
1.35436	1.2394	62	BA.5	Canada
1.34706	1.26073	28687	BA.5	Canada
1.33733	1.25513	134	BA.5	Canada
1.33042	1.24387	36	BA.5	Canada
1.32299	1.30965	136	BA.2.75	Canada
1.3041	1.23855	1330	BA.5	Canada
1.30128	1.25978	98	BA.5	Canada
1.30006	1.23023	240	BA.5	Canada
1.26285	1.20274	215	BA.4	Canada
1.2542	1.19523	1233	BA.4	Canada
1.25041	1.13894	34	BA.2	Canada
1.21593	1.16086	86	BA.2	Canada
1.2041	1.00289	32	BA.2	Canada
1.18172	1.06649	120	BA.2	Canada
1.17296	1.14383	348	BA.2	Canada
1.16187	1.05837	44	BA.2	Canada
1.14754	1.06793	79	BA.2	Canada
1.14453	1.06361	187	BA.2	Canada
1.13608	1.06625	31	BA.2	Canada
1.10326	1.13123	159	BA.2	Canada
1.10038	1.13341	10812	BA.2	Canada
1.09436	1.039	38	BA.2	Canada
1.08814	1.00081	194	BA.2	Canada
1.07181	1.03682	32	BA.2	Canada
1.05807	1.00041	32	BA.2	Canada
1.04443	1.00823	82	BA.2	Canada
1.03971	1.04546	84	BA.2	Canada
1.03525	0.96337	39	BA.2	Canada
1.03225	1.01033	69	BA.2	Canada
1.02785	0.998671	731	BA.2	Canada
1.01625	1.01178	91	BA.2	Canada
1.01177	0.998073	523	BA.2	Canada
1.00854	1.00767	84	BA.2	Canada
1.00733	1.00822	114	BA.2	Canada
0.999452	0.993411	36	BA.2	Canada
0.996193	0.996127	115	BA.2	Canada
0.978683	0.949538	31	BA.2	Canada
0.957863	0.97592	87	BA.2	Canada
0.927341	0.915943	33	BA.1	Canada
0.880337	0.875987	38	BA.1	Canada
0.869986	0.859506	73	BA.1	Canada
0.860442	0.932029	100	BA.1	Canada
0.858908	0.861165	5134	BA.1	Canada
0.823479	0.829517	168	BA.1	Canada
0.810739	0.833604	692	BA.1	Canada
1.9681	1.35561	37	BA.5	Denmark
1.77889	1.53499	253	BA.5	Denmark
1.6858	1.26661	74	BA.5	Denmark
1.67685	1.43929	157	BA.5	Denmark
1.59164	1.49539	57	BA.2	Denmark
1.57152	1.39671	140	BA.5	Denmark
1.55546	1.2803	112	BA.5	Denmark
1.54501	1.37149	159	BA.5	Denmark
1.53062	1.34346	86	BA.5	Denmark
1.52264	1.34456	3065	BA.5	Denmark
1.51743	1.34197	32	BA.5	Denmark
1.51561	1.33892	126	BA.5	Denmark
1.48464	1.34009	200	BA.5	Denmark
1.47127	1.3038	46	BA.5	Denmark
1.4597	1.26361	46	BA.5	Denmark
1.45628	1.3215	64	BA.5	Denmark
1.45616	1.35131	122	BA.5	Denmark
1.45508	1.27471	53	BA.5	Denmark
1.45017	1.25905	212	BA.5	Denmark
1.45009	1.2597	305	BA.5	Denmark
1.44062	1.29126	103	BA.5	Denmark
1.43964	1.28168	48	BA.5	Denmark
1.43888	1.21664	87	BA.5	Denmark
1.43777	1.2394	169	BA.5	Denmark
1.4376	1.29447	34	BA.5	Denmark
1.43261	1.28598	543	BA.5	Denmark
1.4269	1.27734	92	BA.4	Denmark
1.42641	1.27591	109	BA.5	Denmark
1.42636	1.29688	101	BA.5	Denmark
1.42382	1.34797	57	BA.5	Denmark
1.42312	1.268	51	BA.5	Denmark
1.42171	1.29816	128	BA.5	Denmark
1.42168	1.26239	109	BA.5	Denmark
1.42056	1.30965	31	BA.2.75	Denmark
1.41991	1.33317	250	BA.5	Denmark
1.41687	1.28271	971	BA.4	Denmark
1.41368	1.27558	126	BA.5	Denmark
1.40913	1.26896	67	BA.5	Denmark
1.39781	1.25455	44	BA.5	Denmark
1.39716	1.27577	388	BA.5	Denmark
1.39706	1.2783	1734	BA.5	Denmark
1.392	1.25727	136	BA.5	Denmark
1.39128	1.20024	46	BA.5	Denmark
1.39066	1.26533	41	BA.5	Denmark
1.38797	1.27422	33	BA.5	Denmark
1.3779	1.2583	656	BA.5	Denmark
1.37652	1.27471	33	BA.4	Denmark
1.37295	1.25978	80	BA.5	Denmark
1.36544	1.26073	41167	BA.5	Denmark
1.36429	1.24677	53	BA.5	Denmark
1.35423	1.25513	612	BA.5	Denmark
1.35374	1.2775	34	BA.5	Denmark
1.34451	1.27418	244	BA.5	Denmark
1.34354	1.23855	450	BA.5	Denmark
1.33262	1.21951	83	BA.4	Denmark
1.3268	1.26035	42	BA.5	Denmark
1.32124	1.23023	467	BA.5	Denmark
1.30828	1.13894	73	BA.2	Denmark
1.30691	1.19523	1447	BA.4	Denmark
1.30286	1.18764	33	BA.5	Denmark
1.28757	1.20274	597	BA.4	Denmark
1.26348	1.1514	36	BA.2	Denmark
1.22689	1.16086	51	BA.2	Denmark
1.21105	1.14383	144	BA.2	Denmark
1.19116	1.13341	2155	BA.2	Denmark
1.17923	1.06284	31	BA.2	Denmark
1.1765	1.07078	59	BA.2	Denmark
1.16469	0.996127	69	BA.2	Denmark
1.16374	1.06649	168	BA.2	Denmark
1.14888	1.06361	446	BA.2	Denmark
1.12142	1.05837	182	BA.2	Denmark
1.10371	1.06625	306	BA.2	Denmark
1.09807	1.06793	755	BA.2	Denmark
1.09174	1.04546	610	BA.2	Denmark
1.07469	0.97592	45	BA.2	Denmark
1.0719	0.993411	117	BA.2	Denmark
1.06834	1.00823	73	BA.2	Denmark
1.06803	1.01205	34	BA.2	Denmark
1.06335	1.00081	398	BA.2	Denmark
1.05633	1.02677	247	others	Denmark
1.04918	0.964376	33	BA.2	Denmark
1.04793	1.03417	491	BA.2	Denmark
1.04207	1.01109	67	BA.2	Denmark
1.04153	0.965176	32	BA.2	Denmark
1.03824	1.06154	134	BA.2	Denmark
1.03774	1.00289	96	BA.2	Denmark
1.03678	1.10786	75	BA.2	Denmark
1.03637	1.00822	114	BA.2	Denmark
1.03289	0.98308	54	BA.2	Denmark
1.03143	1.01662	228	BA.2	Denmark
1.02885	1.00297	200	BA.2	Denmark
1.02708	0.975807	81	BA.2	Denmark
1.02304	1.04616	137	BA.2	Denmark
1.02207	0.980912	55	BA.2	Denmark
1.02128	0.993628	90	BA.2	Denmark
1.02057	1.02003	39	BA.2	Denmark
1.02034	0.995098	42	BA.2	Denmark
1.02006	1.00577	126	BA.2	Denmark
1.01702	1.02422	104	BA.2	Denmark
1.01429	0.998073	1182	BA.2	Denmark
1.01142	1.01603	82	BA.2	Denmark
1.00987	1.00386	63	BA.2	Denmark
1.00966	1.039	651	BA.2	Denmark
1.00572	1.02942	594	BA.2	Denmark
1.00377	0.998671	309	BA.2	Denmark
1.00202	0.96337	71	BA.2	Denmark
0.995898	0.969153	33	BA.2	Denmark
0.992588	1.00767	244	BA.2	Denmark
0.991434	1.01178	322	BA.2	Denmark
0.989488	1.01067	44	BA.2	Denmark
0.977313	1.00229	33	BA.2	Denmark
0.971055	0.993517	96	BA.2	Denmark
0.959108	1.01394	33	BA.2	Denmark
0.958095	1.11788	335	BA.2	Denmark
0.955909	0.99206	33	BA.2	Denmark
0.955833	0.997262	106	BA.2	Denmark
0.95448	0.969679	115	BA.2	Denmark
0.952545	1.04043	40	BA.2	Denmark
0.938249	0.861165	192	BA.1	Denmark
0.932448	1.03306	48	BA.2	Denmark
0.924025	1.01331	49	BA.2	Denmark
0.917708	0.932029	85	BA.1	Denmark
0.904927	0.833604	51	BA.1	Denmark
0.899744	0.905396	171	BA.1	Denmark
0.826708	0.876419	62	BA.1	Denmark
1.75298	1.56574	61	BA.5	France
1.61732	1.53499	1158	BA.5	France
1.56153	1.53374	207	BA.5	France
1.5318	1.43929	190	BA.5	France
1.52117	1.5405	63	BA.5	France
1.4564	1.40512	35	BA.2.75	France
1.45639	1.39671	56	BA.5	France
1.44957	1.33892	76	BA.5	France
1.44369	1.40157	46	BA.2.75	France
1.42825	1.3215	96	BA.5	France
1.4266	1.35131	51	BA.5	France
1.41939	1.27471	144	BA.4	France
1.41132	1.34456	1861	BA.5	France
1.40347	1.34938	81	BA.5	France
1.39269	1.34346	149	BA.5	France
1.38231	1.27577	252	BA.5	France
1.37884	1.34009	71	BA.5	France
1.37283	1.28271	924	BA.4	France
1.36947	1.29688	82	BA.5	France
1.36307	1.29126	148	BA.5	France
1.35987	1.28732	43	BA.4	France
1.35894	1.28167	53	BA.4	France
1.35691	1.33317	199	BA.5	France
1.34975	1.25905	57	BA.5	France
1.33368	1.24677	37	BA.5	France
1.33116	1.27418	57	BA.5	France
1.32872	1.2394	106	BA.5	France
1.3266	1.28598	331	BA.5	France
1.32544	1.27734	75	BA.4	France
1.32491	1.26361	39	BA.5	France
1.32256	1.29816	57	BA.5	France
1.32179	1.25455	40	BA.5	France
1.3159	1.27591	73	BA.5	France
1.31575	1.28093	37	BA.5	France
1.31473	1.2783	760	BA.5	France
1.31471	1.28168	35	BA.5	France
1.30906	1.2711	41	BA.5	France
1.30698	1.27726	86	BA.5	France
1.30543	1.18764	214	BA.5	France
1.30128	1.25978	86	BA.5	France
1.30093	1.26896	62	BA.5	France
1.29989	1.21664	85	BA.5	France
1.29781	1.25513	167	BA.5	France
1.29715	1.30234	45	BA.5	France
1.29549	1.2583	509	BA.5	France
1.28643	1.20511	31	BA.5	France
1.28445	1.26073	34165	BA.5	France
1.27999	1.25584	185	BA.5	France
1.27825	1.25727	60	BA.5	France
1.26837	1.2597	3709	BA.5	France
1.25704	1.23023	229	BA.5	France
1.25608	1.23855	274	BA.5	France
1.246	1.25482	45	BA.5	France
1.24105	1.20274	684	BA.4	France
1.23682	1.26282	46	BA.5	France
1.22983	1.26525	1823	BA.5	France
1.22445	1.19523	1224	BA.4	France
1.20785	1.20176	61	BA.4	France
1.20466	1.19426	144	BA.4	France
1.18188	1.14383	102	BA.2	France
1.17143	1.13341	1143	BA.2	France
1.15014	1.20706	74	BA.4	France
1.13915	1.06793	496	BA.2	France
1.13254	1.1514	76	BA.2	France
1.13064	1.06361	577	BA.2	France
1.12962	1.13748	109	BA.2	France
1.12903	1.05837	202	BA.2	France
1.12681	1.19952	132	BA.4	France
1.12376	1.07078	33	BA.2	France
1.109	1.06743	64	BA.2	France
1.10711	1.07176	39	BA.2	France
1.09926	1.10649	35	BA.2	France
1.08467	1.00081	176	BA.2	France
1.07967	1.06625	1053	BA.2	France
1.07375	1.06649	485	BA.2	France
1.06832	1.06212	77	BA.2	France
1.06759	1.04546	1004	BA.2	France
1.06534	1.07008	55	BA.2	France
1.06083	1.03417	107	BA.2	France
1.05945	1.00823	146	BA.2	France
1.05429	1.04922	46	BA.2	France
1.04883	1.039	360	BA.2	France
1.04654	1.06535	105	BA.2	France
1.04273	1.04141	68	BA.2	France
1.04196	1.01662	66	BA.2	France
1.04118	1.06154	608	BA.2	France
1.04114	1.02942	46	BA.2	France
1.03761	1.01178	89	BA.2	France
1.03467	0.993411	72	BA.2	France
1.03226	1.1687	39	BA.2	France
1.0287	0.980912	62	BA.2	France
1.02725	1.04616	47	BA.2	France
1.02569	1.19194	40	BA.2	France
1.02346	1.02422	162	BA.2	France
1.02288	0.97592	54	BA.2	France
1.02214	0.964969	32	BA.2	France
1.02013	0.99206	34	BA.2	France
1.0174	0.998671	104	BA.2	France
1.01673	1.00386	42	BA.2	France
1.01554	0.998073	459	BA.2	France
1.01508	0.993628	38	BA.2	France
1.0128	0.98308	50	BA.2	France
1.01267	1.06236	32	BA.2	France
1.01245	1.00822	210	BA.2	France
1.00833	1.01184	44	BA.2	France
1.0053	1.00359	2597	BA.2	France
0.993963	1.00767	69	BA.2	France
0.993521	1.01603	64	BA.2	France
0.992991	0.999704	330	BA.2	France
0.989225	1.03498	33	BA.2	France
0.986078	0.975807	62	BA.2	France
0.982223	0.996127	3042	BA.2	France
0.978996	1.00166	32	BA.2	France
0.975343	1.11788	2138	BA.2	France
0.973254	0.994208	31	BA.2	France
0.965995	1.12189	61	BA.2	France
0.893043	0.979246	36	BA.1	France
0.870123	0.932029	110	BA.1	France
0.866677	0.829517	36	BA.1	France
0.865689	0.875987	68	BA.1	France
0.851648	0.859506	33	BA.1	France
0.85106	0.930799	31	BA.1	France
0.840262	0.861165	2188	BA.1	France
0.83803	0.9022	31	BA.1	France
0.831603	0.833604	525	BA.1	France
0.808743	0.860464	91	BA.1	France
0.795201	1.02954	37	BA.1	France
1.71633	1.412	31	BA.5	Germany
1.63369	1.53499	132	BA.5	Germany
1.59707	1.43929	182	BA.5	Germany
1.50297	1.37149	48	BA.5	Germany
1.46526	1.39671	288	BA.5	Germany
1.46065	1.30234	34	BA.5	Germany
1.44856	1.29688	208	BA.5	Germany
1.43786	1.34456	2768	BA.5	Germany
1.4347	1.34197	35	BA.5	Germany
1.43196	1.3215	80	BA.5	Germany
1.41616	1.2803	31	BA.5	Germany
1.41506	1.33892	82	BA.5	Germany
1.41313	1.35131	195	BA.5	Germany
1.40509	1.34009	144	BA.5	Germany
1.38898	1.34938	85	BA.5	Germany
1.38898	1.27577	353	BA.5	Germany
1.3881	1.29126	154	BA.5	Germany
1.38566	1.27734	86	BA.4	Germany
1.38529	1.28598	557	BA.5	Germany
1.3841	1.28271	582	BA.4	Germany
1.38203	1.28403	35	BA.5	Germany
1.37729	1.28093	80	BA.5	Germany
1.36792	1.27418	106	BA.5	Germany
1.36789	1.27591	146	BA.5	Germany
1.3667	1.2711	59	BA.5	Germany
1.36095	1.25905	126	BA.5	Germany
1.35385	1.2783	1271	BA.5	Germany
1.3535	1.25455	46	BA.5	Germany
1.35164	1.33317	1488	BA.5	Germany
1.34797	1.27558	63	BA.5	Germany
1.34692	1.26896	71	BA.5	Germany
1.3469	1.33795	52	BA.5	Germany
1.34657	1.28289	59	BA.5	Germany
1.3457	1.26361	42	BA.5	Germany
1.34283	1.25727	43	BA.5	Germany
1.3415	1.20024	32	BA.5	Germany
1.34108	1.27375	35	BA.5	Germany
1.33985	1.29816	146	BA.5	Germany
1.33978	1.2394	131	BA.5	Germany
1.33638	1.26533	35	BA.5	Germany
1.33449	1.19711	51	BA.5	Germany
1.33015	1.28168	44	BA.5	Germany
1.32995	1.23666	49	BA.5	Germany
1.32967	1.27109	42	BA.5	Germany
1.32952	1.24677	81	BA.5	Germany
1.32293	1.21664	89	BA.5	Germany
1.31968	1.26021	39	BA.5	Germany
1.31912	1.25242	43	BA.5	Germany
1.31683	1.26525	2585	BA.5	Germany
1.3141	1.18764	538	BA.5	Germany
1.31385	1.26073	57533	BA.5	Germany
1.3134	1.2583	987	BA.5	Germany
1.31166	1.25027	53	BA.5	Germany
1.31033	1.26282	50	BA.5	Germany
1.30932	1.23023	255	BA.5	Germany
1.30843	1.25584	815	BA.5	Germany
1.30799	1.11879	793	BA.5	Germany
1.30482	1.23855	405	BA.5	Germany
1.3046	1.26035	947	BA.5	Germany
1.29903	1.25978	120	BA.5	Germany
1.28998	1.25964	51	BA.5	Germany
1.28664	1.11383	31	BA.5	Germany
1.28269	1.2597	253	BA.5	Germany
1.28257	1.20706	50	BA.4	Germany
1.27992	1.12779	44	BA.5	Germany
1.27955	1.1919	167	BA.5	Germany
1.27757	1.25271	39	BA.5	Germany
1.2769	1.25513	2036	BA.5	Germany
1.26879	1.13301	34	BA.4	Germany
1.25977	1.19952	85	BA.4	Germany
1.25595	1.20274	950	BA.4	Germany
1.25497	1.27276	84	others	Germany
1.24098	1.19523	1869	BA.4	Germany
1.23869	1.06067	34	BA.4	Germany
1.23566	1.13748	56	BA.2	Germany
1.21401	1.19093	43	BA.2	Germany
1.20904	1.14383	139	BA.2	Germany
1.20089	1.13123	33	BA.2	Germany
1.1766	1.13341	2047	BA.2	Germany
1.16292	1.12418	81	BA.2	Germany
1.15817	1.18667	39	BA.2	Germany
1.13884	1.06361	505	BA.2	Germany
1.12541	1.12707	48	BA.2	Germany
1.12214	1.05837	361	BA.2	Germany
1.11662	1.06625	754	BA.2	Germany
1.1064	1.08118	83	BA.2	Germany
1.10259	1.06154	276	BA.2	Germany
1.10181	1.06649	214	BA.2	Germany
1.1008	1.06793	916	BA.2	Germany
1.08742	1.00433	47	BA.2	Germany
1.07736	1.1687	60	BA.2	Germany
1.06971	1.04546	1586	BA.2	Germany
1.0665	1.02362	56	BA.2	Germany
1.06622	1.02677	109	BA.2	Germany
1.06574	1.04141	39	BA.2	Germany
1.06488	1.039	545	BA.2	Germany
1.06103	1.01191	60	BA.2	Germany
1.05939	1.01662	161	BA.2	Germany
1.0592	1.03417	206	BA.2	Germany
1.05672	1.00081	590	BA.2	Germany
1.05606	1.00297	53	BA.2	Germany
1.05214	1.02422	102	BA.2	Germany
1.0413	1.02003	34	BA.2	Germany
1.03909	1.12189	302	BA.2	Germany
1.03884	1.00823	260	BA.2	Germany
1.03879	0.978013	38	BA.2	Germany
1.0369	1.04616	31	BA.2	Germany
1.03595	0.999247	55	BA.2	Germany
1.03531	0.980912	135	BA.2	Germany
1.03079	0.995098	73	BA.2	Germany
1.02998	0.964969	115	BA.2	Germany
1.02992	0.993411	195	BA.2	Germany
1.02975	1.01109	100	BA.2	Germany
1.02907	1.00697	31	BA.2	Germany
1.02902	0.949538	34	BA.2	Germany
1.02794	0.998671	305	BA.2	Germany
1.02738	1.01093	120	BA.2	Germany
1.02489	0.993628	239	BA.2	Germany
1.02442	1.01603	77	BA.2	Germany
1.02424	1.01178	230	BA.2	Germany
1.02403	1.04718	33	BA.2	Germany
1.01956	0.96337	66	BA.2	Germany
1.01833	1.11788	2659	BA.2	Germany
1.01616	1.00643	62	BA.2	Germany
1.01481	1.00822	466	BA.2	Germany
1.01243	0.993517	31	BA.2	Germany
1.00838	1.00359	1424	BA.2	Germany
1.00707	0.998073	1204	BA.2	Germany
1.0067	1.00386	76	BA.2	Germany
1.00536	0.997262	86	BA.2	Germany
1.00427	0.996127	2255	BA.2	Germany
1.00294	1.00577	65	BA.2	Germany
1.00292	1.00767	263	BA.2	Germany
1.00269	0.975807	75	BA.2	Germany
1.00099	1.02942	57	BA.2	Germany
0.996775	1.00229	67	BA.2	Germany
0.992681	0.99206	84	BA.2	Germany
0.988366	1.01205	54	BA.2	Germany
0.988332	0.98308	91	BA.2	Germany
0.988318	1.00365	89	BA.2	Germany
0.988086	0.969679	49	BA.2	Germany
0.980059	1.11355	187	BA.2	Germany
0.979767	0.999704	551	BA.2	Germany
0.97248	0.964376	75	BA.2	Germany
0.970012	0.964387	43	BA.1	Germany
0.961206	0.891063	51	BA.1	Germany
0.948683	0.97592	210	BA.2	Germany
0.935848	0.920979	37	BA.1	Germany
0.928635	0.983881	31	BA.2	Germany
0.905017	0.860464	157	BA.1	Germany
0.896236	0.887877	42	BA.1	Germany
0.892523	0.919689	33	BA.1	Germany
0.88456	0.94807	217	BA.1	Germany
0.882826	0.932029	881	BA.1	Germany
0.876821	0.986316	55	others	Germany
0.87644	0.93127	48	BA.1	Germany
0.875572	0.93348	49	BA.1	Germany
0.872561	0.947299	61	BA.1	Germany
0.871086	0.905396	78	BA.1	Germany
0.863789	0.861165	7411	BA.1	Germany
0.863009	0.860029	47	BA.1	Germany
0.859849	0.868656	174	BA.1	Germany
0.857938	0.847951	98	BA.1	Germany
0.85751	0.875987	558	BA.1	Germany
0.854764	0.833604	1297	BA.1	Germany
0.847769	0.874831	48	BA.1	Germany
0.843941	0.846016	136	BA.1	Germany
0.843739	0.9022	164	BA.1	Germany
0.837974	0.803833	39	BA.1	Germany
0.835712	0.859506	124	BA.1	Germany
0.832671	0.967234	87	BA.2	Germany
0.830535	0.979246	339	BA.1	Germany
0.817341	0.917728	46	BA.1	Germany
0.810068	0.947906	62	BA.1	Germany
0.808476	0.829517	111	BA.1	Germany
2.41378	1.43039	47	BA.2	India
2.30268	1.45904	229	others	India
1.9056	1.47132	68	BA.2.75	India
1.83148	1.40157	353	BA.2.75	India
1.79798	1.40512	344	BA.2.75	India
1.71859	1.39673	281	BA.2.75	India
1.68224	1.37281	243	BA.2.75	India
1.66824	1.40175	47	BA.2.75	India
1.65936	1.40849	36	BA.2.75	India
1.65417	1.31419	58	BA.2.75	India
1.6282	1.37774	46	BA.2.75	India
1.49354	1.25133	46	BA.2	India
1.46895	1.28598	84	BA.5	India
1.46735	1.31435	145	BA.2.75	India
1.45912	1.30965	1557	BA.2.75	India
1.4265	1.29529	58	BA.2.75	India
1.40149	1.18928	42	BA.2.75	India
1.39899	1.28665	162	BA.5	India
1.396	1.29127	55	BA.5	India
1.39097	1.26525	322	BA.5	India
1.38096	1.28835	48	BA.5	India
1.36453	1.13134	110	BA.2	India
1.35512	1.26073	748	BA.5	India
1.29513	1.15912	229	BA.2	India
1.28646	1.2856	56	BA.5	India
1.28592	1.2597	340	BA.5	India
1.24168	1.19221	50	BA.2	India
1.22879	1.10734	50	BA.2	India
1.2207	1.12014	53	BA.2	India
1.21592	1.06649	1549	BA.2	India
1.21313	1.19649	79	BA.2	India
1.1807	1.07032	60	BA.2	India
1.17646	1.13894	542	BA.2	India
1.15911	1.17253	59	BA.2	India
1.1579	1.14303	50	BA.2	India
1.14212	1.0754	36	BA.2	India
1.11384	1.08937	33	BA.2	India
1.112	1.09519	83	BA.2	India
1.0949	1.19325	85	BA.2	India
1.09451	1.06743	72	BA.2	India
1.08781	1.06361	1205	BA.2	India
1.08583	1.13341	89	BA.2	India
1.0761	1.18899	173	BA.2	India
1.07393	1.11788	121	BA.2	India
1.06006	1.12189	76	BA.2	India
1.05375	1.06793	88	BA.2	India
1.02576	0.996127	164	BA.2	India
1.01771	1.00359	76	BA.2	India
1.73383	1.53499	63	BA.5	Israel
1.6411	1.43929	31	BA.5	Israel
1.54534	1.34009	31	BA.5	Israel
1.51036	1.34456	329	BA.5	Israel
1.49353	1.34938	67	BA.5	Israel
1.44864	1.33317	55	BA.5	Israel
1.43889	1.28271	85	BA.4	Israel
1.42787	1.3633	40	BA.5	Israel
1.3944	1.29126	41	BA.5	Israel
1.3907	1.25513	38	BA.5	Israel
1.38387	1.26525	1078	BA.5	Israel
1.37705	1.28598	110	BA.5	Israel
1.37146	1.23023	53	BA.5	Israel
1.35628	1.26073	9186	BA.5	Israel
1.35446	1.18764	133	BA.5	Israel
1.35199	1.2583	145	BA.5	Israel
1.33632	1.28289	350	BA.5	Israel
1.33378	1.1919	83	BA.5	Israel
1.32896	1.2783	4356	BA.5	Israel
1.32878	1.23855	156	BA.5	Israel
1.32806	1.30926	32	BA.5	Israel
1.32455	1.27584	49	BA.5	Israel
1.32346	1.26021	115	BA.5	Israel
1.31044	1.2042	65	BA.5	Israel
1.29479	1.2394	260	BA.5	Israel
1.28076	1.19523	1648	BA.4	Israel
1.27404	1.19952	146	BA.4	Israel
1.26098	1.20274	413	BA.4	Israel
1.22432	1.20706	38	BA.4	Israel
1.16843	1.14383	38	BA.2	Israel
1.16092	1.13748	151	BA.2	Israel
1.1381	1.06793	88	BA.2	Israel
1.13591	1.13341	746	BA.2	Israel
1.12676	1.06361	114	BA.2	Israel
1.11164	1.06625	126	BA.2	Israel
1.10024	1.05837	54	BA.2	Israel
1.08139	1.04546	200	BA.2	Israel
1.05887	1.00081	50	BA.2	Israel
1.04725	0.996127	35	BA.2	Israel
1.04373	1.039	46	BA.2	Israel
1.02271	1.00359	857	BA.2	Israel
1.00843	0.998073	94	BA.2	Israel
0.965404	1.11788	37	BA.2	Israel
0.811254	0.861165	323	BA.1	Israel
0.577813	0.860029	124	BA.1	Israel
1.66367	1.53499	62	BA.5	Italy
1.52934	1.39671	38	BA.5	Italy
1.5091	1.43929	53	BA.5	Italy
1.44063	1.34456	394	BA.5	Italy
1.39154	1.33317	57	BA.5	Italy
1.38821	1.27577	62	BA.5	Italy
1.36112	1.28271	166	BA.4	Italy
1.3568	1.28598	109	BA.5	Italy
1.3452	1.2783	189	BA.5	Italy
1.33432	1.29126	67	BA.5	Italy
1.32337	1.21664	33	BA.5	Italy
1.30746	1.27418	68	BA.5	Italy
1.30314	1.26073	9306	BA.5	Italy
1.30232	1.26896	34	BA.5	Italy
1.29879	1.2583	232	BA.5	Italy
1.29573	1.26525	569	BA.5	Italy
1.2952	1.25584	171	BA.5	Italy
1.28455	1.18764	124	BA.5	Italy
1.2807	1.23855	52	BA.5	Italy
1.27613	1.25513	60	BA.5	Italy
1.26504	1.2597	57	BA.5	Italy
1.25271	1.20706	31	BA.4	Italy
1.25138	1.25978	34	BA.5	Italy
1.23782	1.19523	279	BA.4	Italy
1.22141	1.20274	659	BA.4	Italy
1.17353	1.06361	53	BA.2	Italy
1.16705	1.13341	182	BA.2	Italy
1.14767	1.06793	86	BA.2	Italy
1.10468	1.06649	67	BA.2	Italy
1.09954	1.05837	238	BA.2	Italy
1.08927	1.04546	64	BA.2	Italy
1.07999	1.00081	89	BA.2	Italy
1.05651	1.039	64	BA.2	Italy
1.04223	0.996127	136	BA.2	Italy
1.03473	1.00823	32	BA.2	Italy
1.02418	0.998073	96	BA.2	Italy
1.01568	1.02422	64	BA.2	Italy
1.01057	1.00822	36	BA.2	Italy
1.00383	1.00359	194	BA.2	Italy
0.999701	1.12189	561	BA.2	Italy
0.992029	1.11788	1635	BA.2	Italy
0.929382	1.05983	91	BA.1	Italy
0.9249	0.932029	93	BA.1	Italy
0.891637	0.875987	52	BA.1	Italy
0.87658	0.860029	33	BA.1	Italy
0.875424	0.861165	546	BA.1	Italy
0.859594	0.829517	71	BA.1	Italy
0.848849	0.833604	123	BA.1	Italy
0.839463	0.979246	114	BA.1	Italy
0.794682	0.9961	67	BA.1	Italy
0.726292	1.02591	60	BA.1	Italy
1.58713	1.49539	41	BA.2	Japan
1.45315	1.29879	38	BA.5	Japan
1.44858	1.26239	52	BA.5	Japan
1.4434	1.27471	31	BA.5	Japan
1.43018	1.37214	150	BA.5	Japan
1.42619	1.28598	224	BA.5	Japan
1.42205	1.34456	332	BA.5	Japan
1.42079	1.34009	37	BA.5	Japan
1.4168	1.2704	36	BA.5	Japan
1.40873	1.25667	33	BA.5	Japan
1.40533	1.27584	144	BA.5	Japan
1.3994	1.29447	72	BA.5	Japan
1.39841	1.28093	38	BA.5	Japan
1.39572	1.27591	51	BA.5	Japan
1.38899	1.2138	54	BA.5	Japan
1.38838	1.25727	59	BA.5	Japan
1.38031	1.2394	186	BA.5	Japan
1.37953	1.26021	79	BA.5	Japan
1.37523	1.2775	36	BA.5	Japan
1.37168	1.27558	31	BA.5	Japan
1.37145	1.28168	56	BA.5	Japan
1.36406	1.19711	390	BA.5	Japan
1.3602	1.27577	147	BA.5	Japan
1.3541	1.2783	17055	BA.5	Japan
1.35095	1.25455	67	BA.5	Japan
1.3452	1.18764	343	BA.5	Japan
1.34338	1.26896	67	BA.5	Japan
1.33543	1.23666	31	BA.5	Japan
1.3325	1.29688	169	BA.5	Japan
1.3285	1.2583	874	BA.5	Japan
1.32714	1.28271	142	BA.4	Japan
1.32707	1.2766	31	BA.5	Japan
1.32187	1.21664	329	BA.5	Japan
1.31998	1.28665	74	BA.5	Japan
1.31824	1.25758	42	BA.5	Japan
1.31107	1.26073	70506	BA.5	Japan
1.30967	1.25905	192	BA.5	Japan
1.30678	1.29126	203	BA.5	Japan
1.30541	1.23023	211	BA.5	Japan
1.3013	1.33317	85	BA.5	Japan
1.29241	1.30965	89	BA.2.75	Japan
1.26864	1.25269	447	BA.5	Japan
1.26838	1.23855	1216	BA.5	Japan
1.2602	1.29816	71	BA.5	Japan
1.25747	1.25513	48	BA.5	Japan
1.23487	1.00565	54	BA.2	Japan
1.22608	1.06649	138	BA.2	Japan
1.21655	1.26525	43	BA.5	Japan
1.21016	1.07396	140	BA.2	Japan
1.2093	1.20274	227	BA.4	Japan
1.19253	1.19523	726	BA.4	Japan
1.1861	1.07236	169	BA.2	Japan
1.16002	1.13123	38	BA.2	Japan
1.14403	1.14383	61	BA.2	Japan
1.1419	1.13341	1439	BA.2	Japan
1.13085	1.06625	65	BA.2	Japan
1.12793	1.06361	1162	BA.2	Japan
1.10976	0.993628	64	BA.2	Japan
1.10858	1.00822	257	BA.2	Japan
1.09694	1.02942	41	BA.2	Japan
1.08594	1.06793	1454	BA.2	Japan
1.07384	1.00577	32	BA.2	Japan
1.06111	1.01093	56	BA.2	Japan
1.05883	1.00767	79	BA.2	Japan
1.05756	1.00823	284	BA.2	Japan
1.05087	1.00386	57	BA.2	Japan
1.04774	1.04546	94	BA.2	Japan
1.04481	1.01662	990	BA.2	Japan
1.04289	1.00081	100	BA.2	Japan
1.03912	0.964969	228	BA.2	Japan
1.03693	0.997262	63	BA.2	Japan
1.03668	1.01178	65	BA.2	Japan
1.03066	0.997506	63	BA.2	Japan
1.02833	0.99206	96	BA.2	Japan
1.02717	0.998073	585	BA.2	Japan
1.01891	1.039	33	BA.2	Japan
1.01471	0.998671	281	BA.2	Japan
1.01384	0.949538	50	BA.2	Japan
1.00941	0.993411	142	BA.2	Japan
1.00108	1.01603	34	BA.2	Japan
0.99544	0.96337	32	BA.2	Japan
0.992331	0.993517	35	BA.2	Japan
0.987469	0.999247	146	BA.2	Japan
0.986803	0.964376	374	BA.2	Japan
0.980044	0.97592	548	BA.2	Japan
0.977948	1.00359	32	BA.2	Japan
0.87199	0.840331	69	BA.1	Japan
0.870397	0.905396	50	BA.1	Japan
0.857966	0.846016	169	BA.1	Japan
0.850625	0.932029	40	BA.1	Japan
0.848313	0.859506	203	BA.1	Japan
0.848033	0.861165	14253	BA.1	Japan
0.835828	0.833604	219	BA.1	Japan
0.819163	0.891063	86	BA.1	Japan
1.61319	1.27471	52	BA.4	Luxembourg
1.44987	1.34456	489	BA.5	Luxembourg
1.44153	1.33317	73	BA.5	Luxembourg
1.40062	1.27577	43	BA.5	Luxembourg
1.39005	1.28598	51	BA.5	Luxembourg
1.34547	1.2783	82	BA.5	Luxembourg
1.34386	1.28271	156	BA.4	Luxembourg
1.3352	1.25905	47	BA.5	Luxembourg
1.33407	1.25513	51	BA.5	Luxembourg
1.33322	1.23855	32	BA.5	Luxembourg
1.31975	1.26073	6049	BA.5	Luxembourg
1.31893	1.2583	108	BA.5	Luxembourg
1.27406	1.18764	57	BA.5	Luxembourg
1.27145	1.20274	93	BA.4	Luxembourg
1.26036	1.19523	140	BA.4	Luxembourg
1.19208	1.13341	128	BA.2	Luxembourg
1.1825	1.1514	39	BA.2	Luxembourg
1.16535	1.06625	32	BA.2	Luxembourg
1.09706	1.06793	155	BA.2	Luxembourg
1.03547	1.04546	489	BA.2	Luxembourg
1.01253	0.996127	47	BA.2	Luxembourg
1.0013	0.998073	76	BA.2	Luxembourg
0.972474	1.11788	53	BA.2	Luxembourg
0.959341	1.01178	41	BA.2	Luxembourg
1.71289	1.53499	98	BA.5	Netherlands
1.57037	1.43929	70	BA.5	Netherlands
1.51402	1.39671	38	BA.5	Netherlands
1.45544	1.34456	1144	BA.5	Netherlands
1.43932	1.28271	306	BA.4	Netherlands
1.41858	1.29688	33	BA.5	Netherlands
1.40794	1.33317	131	BA.5	Netherlands
1.40105	1.27734	40	BA.4	Netherlands
1.38563	1.28598	129	BA.5	Netherlands
1.38156	1.2783	300	BA.5	Netherlands
1.36992	1.27577	95	BA.5	Netherlands
1.36022	1.25978	39	BA.5	Netherlands
1.35936	1.25513	118	BA.5	Netherlands
1.34572	1.26073	10649	BA.5	Netherlands
1.33826	1.23855	89	BA.5	Netherlands
1.33665	1.27591	45	BA.5	Netherlands
1.33466	1.24677	36	BA.5	Netherlands
1.32719	1.2583	164	BA.5	Netherlands
1.32303	1.27418	84	BA.5	Netherlands
1.31982	1.25584	286	BA.5	Netherlands
1.29556	1.26035	79	BA.5	Netherlands
1.28473	1.20274	140	BA.4	Netherlands
1.27695	1.23023	111	BA.5	Netherlands
1.25712	1.19523	506	BA.4	Netherlands
1.23827	1.18764	48	BA.5	Netherlands
1.18876	1.14383	55	BA.2	Netherlands
1.18405	1.13341	455	BA.2	Netherlands
1.17848	1.05837	39	BA.2	Netherlands
1.17721	1.06361	182	BA.2	Netherlands
1.17448	1.06649	40	BA.2	Netherlands
1.11594	1.06625	64	BA.2	Netherlands
1.10046	0.996127	70	BA.2	Netherlands
1.09423	1.00081	51	BA.2	Netherlands
1.09279	1.04546	240	BA.2	Netherlands
1.09115	1.06793	229	BA.2	Netherlands
1.08341	1.039	64	BA.2	Netherlands
1.0296	1.00823	60	BA.2	Netherlands
1.02571	1.11788	255	BA.2	Netherlands
1.01071	1.00822	94	BA.2	Netherlands
1.00174	0.998073	229	BA.2	Netherlands
0.986174	0.978013	41	BA.2	Netherlands
0.874367	0.833604	106	BA.1	Netherlands
0.865212	0.861165	817	BA.1	Netherlands
1.46971	1.34456	127	BA.5	Norway
1.44108	1.28271	40	BA.4	Norway
1.39827	1.33317	32	BA.5	Norway
1.39023	1.28598	31	BA.5	Norway
1.36627	1.2783	72	BA.5	Norway
1.34032	1.2583	41	BA.5	Norway
1.31478	1.26073	3473	BA.5	Norway
1.28981	1.23855	33	BA.5	Norway
1.2872	1.20274	38	BA.4	Norway
1.27705	1.19523	106	BA.4	Norway
1.27521	1.23023	77	BA.5	Norway
1.17585	1.13341	247	BA.2	Norway
1.1137	1.04546	58	BA.2	Norway
1.09748	1.06361	32	BA.2	Norway
1.08554	1.06625	135	BA.2	Norway
1.03139	0.993411	91	BA.2	Norway
1.02965	1.06154	40	BA.2	Norway
1.02088	0.996127	72	BA.2	Norway
1.00223	1.00823	37	BA.2	Norway
0.997527	0.998073	164	BA.2	Norway
0.981601	1.04616	146	BA.2	Norway
0.92034	0.955889	31	BA.2	Norway
0.901384	0.861165	290	BA.1	Norway
0.852297	0.833604	160	BA.1	Norway
1.78912	1.53499	36	BA.5	South Korea
1.52547	1.47132	47	BA.2.75	South Korea
1.45453	1.49539	52	BA.2	South Korea
1.3557	1.34456	167	BA.5	South Korea
1.34403	1.40512	34	BA.2.75	South Korea
1.33388	1.28598	155	BA.5	South Korea
1.31638	1.2906	32	BA.5	South Korea
1.28701	1.2583	141	BA.5	South Korea
1.28118	1.2783	366	BA.5	South Korea
1.26508	1.26073	10920	BA.5	South Korea
1.26463	1.2394	46	BA.5	South Korea
1.25802	1.30965	38	BA.2.75	South Korea
1.24663	1.29688	41	BA.5	South Korea
1.24004	1.26525	537	BA.5	South Korea
1.21614	1.28271	31	BA.4	South Korea
1.19702	1.23855	406	BA.5	South Korea
1.14686	1.19523	80	BA.4	South Korea
1.13472	1.06649	38	BA.2	South Korea
1.13414	1.20274	32	BA.4	South Korea
1.11149	1.06793	46	BA.2	South Korea
1.08522	1.13341	228	BA.2	South Korea
1.03954	1.06154	52	BA.2	South Korea
1.0387	1.01662	41	BA.2	South Korea
1.02922	1.11788	40	BA.2	South Korea
1.01627	0.998073	81	BA.2	South Korea
1.00417	0.993517	176	BA.2	South Korea
1.00086	0.996127	182	BA.2	South Korea
0.994768	1.00359	450	BA.2	South Korea
0.918655	0.932029	242	BA.1	South Korea
0.910687	0.905396	47	BA.1	South Korea
0.675634	0.861165	522	BA.1	South Korea
1.68808	1.53499	90	BA.5	Spain
1.58811	1.43929	63	BA.5	Spain
1.37056	1.34456	260	BA.5	Spain
1.34544	1.33317	60	BA.5	Spain
1.32696	1.28271	221	BA.4	Spain
1.31428	1.27577	63	BA.5	Spain
1.29972	1.27734	34	BA.4	Spain
1.29665	1.2783	152	BA.5	Spain
1.28906	1.29816	39	BA.5	Spain
1.28789	1.28598	141	BA.5	Spain
1.28358	1.34009	84	BA.5	Spain
1.28256	1.18764	57	BA.5	Spain
1.27451	1.2597	289	BA.5	Spain
1.27089	1.24677	44	BA.5	Spain
1.26074	1.23855	49	BA.5	Spain
1.26072	1.21664	58	BA.5	Spain
1.25379	1.2583	200	BA.5	Spain
1.25014	1.23023	52	BA.5	Spain
1.2479	1.25584	66	BA.5	Spain
1.24781	1.26525	351	BA.5	Spain
1.24503	1.26073	12783	BA.5	Spain
1.22899	1.1919	124	BA.5	Spain
1.21708	1.20274	120	BA.4	Spain
1.215	1.25027	38	BA.5	Spain
1.20805	1.25513	245	BA.5	Spain
1.19878	1.19523	240	BA.4	Spain
1.15586	1.1514	38	BA.2	Spain
1.14298	1.13341	306	BA.2	Spain
1.13297	0.999704	31	BA.2	Spain
1.10364	1.06361	129	BA.2	Spain
1.10199	1.01662	44	BA.2	Spain
1.09627	1.06793	566	BA.2	Spain
1.09052	1.05837	183	BA.2	Spain
1.08266	1.03417	90	BA.2	Spain
1.07546	1.04546	164	BA.2	Spain
1.07546	1.06625	156	BA.2	Spain
1.07485	1.06649	161	BA.2	Spain
1.07365	1.00081	98	BA.2	Spain
1.06863	1.06154	77	BA.2	Spain
1.06819	1.039	33	BA.2	Spain
1.05535	1.00229	42	BA.2	Spain
1.03908	1.11788	95	BA.2	Spain
1.03325	0.998671	38	BA.2	Spain
1.01717	1.00823	170	BA.2	Spain
1.0078	0.998073	305	BA.2	Spain
1.00468	0.996127	443	BA.2	Spain
0.987656	1.00822	65	BA.2	Spain
0.983502	1.00359	300	BA.2	Spain
0.915955	0.875987	40	BA.1	Spain
0.86759	0.861165	652	BA.1	Spain
0.8665	0.833604	239	BA.1	Spain
0.817375	0.891063	55	BA.1	Spain
2.02813	1.43929	49	BA.5	Sweden
1.60032	1.37149	33	BA.5	Sweden
1.54997	1.33892	40	BA.5	Sweden
1.54501	1.34456	552	BA.5	Sweden
1.54096	1.35131	37	BA.5	Sweden
1.50164	1.29688	130	BA.5	Sweden
1.49648	1.28598	97	BA.5	Sweden
1.47903	1.33317	56	BA.5	Sweden
1.47671	1.34938	201	BA.5	Sweden
1.46671	1.28271	117	BA.4	Sweden
1.45129	1.27734	62	BA.4	Sweden
1.44876	1.27577	146	BA.5	Sweden
1.42988	1.28732	74	BA.4	Sweden
1.42974	1.2783	239	BA.5	Sweden
1.42419	1.2583	102	BA.5	Sweden
1.42152	1.28192	43	BA.4	Sweden
1.41727	1.28035	85	BA.5	Sweden
1.41354	1.25513	73	BA.5	Sweden
1.4114	1.27591	41	BA.5	Sweden
1.40972	1.23855	59	BA.5	Sweden
1.40181	1.2906	60	BA.5	Sweden
1.39281	1.26073	6911	BA.5	Sweden
1.38835	1.2805	44	BA.5	Sweden
1.38805	1.33795	39	BA.5	Sweden
1.38043	1.28289	112	BA.5	Sweden
1.36874	1.25964	42	BA.5	Sweden
1.36869	1.25978	50	BA.5	Sweden
1.35521	1.26282	113	BA.5	Sweden
1.34615	1.26525	5782	BA.5	Sweden
1.3425	1.23023	76	BA.5	Sweden
1.33541	1.23464	98	BA.5	Sweden
1.33175	1.243	36	BA.5	Sweden
1.27464	1.19523	202	BA.4	Sweden
1.2696	1.19952	189	BA.4	Sweden
1.26757	1.20706	166	BA.4	Sweden
1.20984	1.20274	98	BA.4	Sweden
1.18325	1.27157	159	BA.2	Sweden
1.15573	1.19649	34	BA.2	Sweden
1.14671	1.13341	138	BA.2	Sweden
1.14302	1.19325	36	BA.2	Sweden
1.12404	1.12281	43	BA.2	Sweden
1.11119	1.19621	40	BA.2	Sweden
1.10808	1.13113	68	BA.2	Sweden
1.10619	1.06625	94	BA.2	Sweden
1.09476	1.04546	31	BA.2	Sweden
1.08539	1.06649	35	BA.2	Sweden
1.08317	1.06793	47	BA.2	Sweden
1.06668	1.00081	48	BA.2	Sweden
1.04487	1.11788	259	BA.2	Sweden
1.04303	1.1981	56	BA.2	Sweden
1.02212	1.00359	245	BA.2	Sweden
1.0208	0.998073	53	BA.2	Sweden
1.00462	1.11973	63	BA.2	Sweden
1.00007	1.18738	35	BA.2	Sweden
0.969744	1.12189	4946	BA.2	Sweden
0.914835	0.861165	62	BA.1	Sweden
0.840552	1.02591	64	BA.1	Sweden
0.833818	1.05983	149	BA.1	Sweden
1.88813	1.56574	34	BA.5	Switzerland
1.65403	1.43929	37	BA.5	Switzerland
1.62783	1.53499	59	BA.5	Switzerland
1.49095	1.39671	46	BA.5	Switzerland
1.46071	1.34456	367	BA.5	Switzerland
1.39691	1.28598	52	BA.5	Switzerland
1.39324	1.28271	94	BA.4	Switzerland
1.38605	1.27577	50	BA.5	Switzerland
1.3715	1.2783	143	BA.5	Switzerland
1.34875	1.33317	77	BA.5	Switzerland
1.33623	1.26073	5273	BA.5	Switzerland
1.33252	1.2583	72	BA.5	Switzerland
1.32368	1.26525	134	BA.5	Switzerland
1.32238	1.25513	61	BA.5	Switzerland
1.31226	1.23855	47	BA.5	Switzerland
1.26406	1.19523	109	BA.4	Switzerland
1.24774	1.20274	64	BA.4	Switzerland
1.18505	1.13341	163	BA.2	Switzerland
1.14652	1.06625	77	BA.2	Switzerland
1.09953	1.04546	57	BA.2	Switzerland
1.06664	1.00081	41	BA.2	Switzerland
1.01208	1.039	237	BA.2	Switzerland
1.00678	0.998073	54	BA.2	Switzerland
0.973457	0.996127	40	BA.2	Switzerland
0.950457	1.00359	911	BA.2	Switzerland
0.870024	0.932029	223	BA.1	Switzerland
0.864941	0.930799	50	BA.1	Switzerland
0.849601	0.861165	187	BA.1	Switzerland
0.840838	0.860464	55	BA.1	Switzerland
0.82313	0.9022	41	BA.1	Switzerland
0.808287	0.833604	76	BA.1	Switzerland
1.80732	1.47132	123	BA.2.75	United Kingdom
1.79939	1.46812	144	BA.5	United Kingdom
1.79855	1.44446	35	BA.5	United Kingdom
1.77143	1.53499	529	BA.5	United Kingdom
1.7383	1.53925	38	BA.5	United Kingdom
1.726	1.4082	42	BA.5	United Kingdom
1.70876	1.43929	471	BA.5	United Kingdom
1.67958	1.37149	92	BA.5	United Kingdom
1.67341	1.5405	38	BA.5	United Kingdom
1.64094	1.4766	46	BA.2.75	United Kingdom
1.61827	1.40512	176	BA.2.75	United Kingdom
1.61356	1.40157	79	BA.2.75	United Kingdom
1.61273	1.39671	179	BA.5	United Kingdom
1.60582	1.39673	54	BA.2.75	United Kingdom
1.57297	1.37281	64	BA.2.75	United Kingdom
1.55182	1.34197	54	BA.5	United Kingdom
1.54412	1.34456	2534	BA.5	United Kingdom
1.54167	1.35131	178	BA.5	United Kingdom
1.53855	1.33892	111	BA.5	United Kingdom
1.52909	1.34346	103	BA.5	United Kingdom
1.52461	1.34829	164	BA.5	United Kingdom
1.52455	1.34009	164	BA.5	United Kingdom
1.51639	1.34938	182	BA.5	United Kingdom
1.51361	1.33317	363	BA.5	United Kingdom
1.50564	1.34946	85	BA.5	United Kingdom
1.50149	1.29688	103	BA.5	United Kingdom
1.49748	1.3215	179	BA.5	United Kingdom
1.4964	1.34416	60	BA.5	United Kingdom
1.4961	1.33935	41	BA.5	United Kingdom
1.49177	1.34306	57	BA.5	United Kingdom
1.47732	1.29126	177	BA.5	United Kingdom
1.47389	1.30965	95	BA.2.75	United Kingdom
1.47238	1.30642	267	BA.4	United Kingdom
1.47136	1.28093	60	BA.5	United Kingdom
1.47005	1.25455	37	BA.5	United Kingdom
1.46936	1.3038	50	BA.5	United Kingdom
1.46811	1.28129	48	BA.4	United Kingdom
1.46799	1.28167	49	BA.4	United Kingdom
1.4667	1.28627	66	BA.4	United Kingdom
1.46075	1.29816	105	BA.5	United Kingdom
1.46035	1.28185	43	BA.5	United Kingdom
1.45777	1.2775	41	BA.5	United Kingdom
1.45449	1.26361	62	BA.5	United Kingdom
1.4495	1.28271	1487	BA.4	United Kingdom
1.44795	1.27471	141	BA.4	United Kingdom
1.44767	1.268	56	BA.5	United Kingdom
1.44707	1.28665	53	BA.5	United Kingdom
1.44221	1.28168	96	BA.4	United Kingdom
1.44023	1.2906	36	BA.5	United Kingdom
1.44022	1.27726	47	BA.5	United Kingdom
1.4347	1.2783	857	BA.5	United Kingdom
1.43389	1.2803	109	BA.5	United Kingdom
1.43357	1.26179	32	BA.5	United Kingdom
1.43146	1.28598	784	BA.5	United Kingdom
1.43031	1.18764	34	BA.5	United Kingdom
1.42727	1.26422	1949	BA.5	United Kingdom
1.42625	1.27591	185	BA.5	United Kingdom
1.42602	1.27577	503	BA.5	United Kingdom
1.42361	1.27418	168	BA.5	United Kingdom
1.42306	1.27558	40	BA.5	United Kingdom
1.42138	1.28493	36	BA.5	United Kingdom
1.41453	1.27734	228	BA.4	United Kingdom
1.41255	1.28233	67	BA.4	United Kingdom
1.41226	1.28732	125	BA.4	United Kingdom
1.4115	1.2394	123	BA.5	United Kingdom
1.40772	1.25933	1032	BA.5	United Kingdom
1.40571	1.27774	36	BA.4	United Kingdom
1.40361	1.25905	274	BA.5	United Kingdom
1.40335	1.28289	69	BA.5	United Kingdom
1.40172	1.25513	193	BA.5	United Kingdom
1.40103	1.2597	2157	BA.5	United Kingdom
1.40034	1.26896	54	BA.5	United Kingdom
1.39887	1.26021	356	BA.5	United Kingdom
1.39767	1.25482	519	BA.5	United Kingdom
1.39543	1.2711	42	BA.5	United Kingdom
1.39499	1.2583	839	BA.5	United Kingdom
1.39054	1.26073	42547	BA.5	United Kingdom
1.38843	1.25727	36	BA.5	United Kingdom
1.38112	1.25792	40	BA.5	United Kingdom
1.38036	1.24677	431	BA.5	United Kingdom
1.37761	1.26525	3889	BA.5	United Kingdom
1.37576	1.25978	131	BA.5	United Kingdom
1.37565	1.25027	72	BA.5	United Kingdom
1.37399	1.26035	1695	BA.5	United Kingdom
1.37087	1.25125	59	BA.5	United Kingdom
1.36875	1.26282	62	BA.5	United Kingdom
1.36749	1.23855	641	BA.5	United Kingdom
1.36365	1.25584	1566	BA.5	United Kingdom
1.35905	1.25242	52	BA.4	United Kingdom
1.35676	1.243	32	BA.5	United Kingdom
1.35563	1.1919	56	BA.5	United Kingdom
1.35336	1.23464	45	BA.5	United Kingdom
1.34755	1.22101	43	BA.5	United Kingdom
1.33433	1.23023	699	BA.5	United Kingdom
1.33379	1.23666	50	BA.5	United Kingdom
1.33157	1.21664	342	BA.5	United Kingdom
1.33081	1.20238	68	BA.4	United Kingdom
1.32667	1.20176	76	BA.4	United Kingdom
1.32569	1.19488	119	BA.4	United Kingdom
1.3182	1.20706	219	BA.4	United Kingdom
1.31781	1.2014	33	BA.4	United Kingdom
1.31501	1.19952	201	BA.4	United Kingdom
1.30386	1.20274	2145	BA.4	United Kingdom
1.30238	1.19426	115	BA.4	United Kingdom
1.30084	1.19855	82	BA.4	United Kingdom
1.2989	1.19523	3034	BA.4	United Kingdom
1.29805	1.20607	58	BA.4	United Kingdom
1.29791	1.19808	72	BA.4	United Kingdom
1.28857	1.1906	87	BA.4	United Kingdom
1.26992	1.19391	57	BA.4	United Kingdom
1.24033	1.13308	73	BA.2	United Kingdom
1.23464	1.13748	226	BA.2	United Kingdom
1.23213	1.14383	257	BA.2	United Kingdom
1.21367	1.13341	2826	BA.2	United Kingdom
1.2034	1.13123	48	BA.2	United Kingdom
1.18135	1.12903	72	BA.2	United Kingdom
1.15628	1.07176	57	BA.2	United Kingdom
1.14804	1.06649	307	BA.2	United Kingdom
1.13521	1.11788	87	BA.2	United Kingdom
1.13295	1.06329	70	BA.2	United Kingdom
1.12993	1.06743	170	BA.2	United Kingdom
1.12379	1.04922	66	BA.2	United Kingdom
1.12219	1.06625	255	BA.2	United Kingdom
1.1149	1.06154	65	BA.2	United Kingdom
1.11327	1.06793	607	BA.2	United Kingdom
1.11254	0.996939	31	BA.2	United Kingdom
1.11123	1.05837	335	BA.2	United Kingdom
1.10832	1.06379	59	BA.2	United Kingdom
1.10578	1.05949	113	BA.2	United Kingdom
1.10211	1.04141	113	BA.2	United Kingdom
1.10122	1.06361	2892	BA.2	United Kingdom
1.09968	1.02942	42	BA.2	United Kingdom
1.09395	1.04616	283	BA.2	United Kingdom
1.0914	1.03498	36	BA.2	United Kingdom
1.08873	1.01421	48	BA.2	United Kingdom
1.0849	1.03417	246	BA.2	United Kingdom
1.08392	1.05137	106	BA.2	United Kingdom
1.07931	1.00081	883	BA.2	United Kingdom
1.0697	1.04546	1660	BA.2	United Kingdom
1.06861	1.039	743	BA.2	United Kingdom
1.06707	1.02407	199	BA.2	United Kingdom
1.06572	1.01554	32	BA.2	United Kingdom
1.06484	1.03679	56	BA.2	United Kingdom
1.06254	1.00365	40	BA.2	United Kingdom
1.0614	1.02362	388	BA.2	United Kingdom
1.05284	1.01184	39	BA.2	United Kingdom
1.0515	1.00297	105	BA.2	United Kingdom
1.05145	1.00565	158	BA.2	United Kingdom
1.0513	0.998656	82	BA.2	United Kingdom
1.05068	1.01109	67	BA.2	United Kingdom
1.04859	1.02422	269	BA.2	United Kingdom
1.0484	1.02677	141	BA.2	United Kingdom
1.04726	1.00653	32	BA.2	United Kingdom
1.04717	1.00823	303	BA.2	United Kingdom
1.04692	0.999247	99	BA.2	United Kingdom
1.04632	0.994208	113	BA.2	United Kingdom
1.04595	1.01178	245	BA.2	United Kingdom
1.04422	1.01057	200	BA.2	United Kingdom
1.0442	1.01093	381	BA.2	United Kingdom
1.04407	1.01662	576	BA.2	United Kingdom
1.0433	1.01033	139	BA.2	United Kingdom
1.04156	1.00166	49	BA.2	United Kingdom
1.0413	1.00649	87	BA.2	United Kingdom
1.04018	0.979311	41	BA.2	United Kingdom
1.0398	1.00767	202	BA.2	United Kingdom
1.03814	1.00697	215	BA.2	United Kingdom
1.03727	1.01191	405	BA.2	United Kingdom
1.03611	0.993411	161	BA.2	United Kingdom
1.03539	1.00359	6500	BA.2	United Kingdom
1.03486	0.972028	37	BA.2	United Kingdom
1.03469	1.00431	31	BA.2	United Kingdom
1.03381	1.01059	136	BA.2	United Kingdom
1.03283	0.996127	8065	BA.2	United Kingdom
1.03249	0.999704	1582	BA.2	United Kingdom
1.03157	0.98893	34	BA.2	United Kingdom
1.03083	1.01394	115	BA.2	United Kingdom
1.02902	1.00289	472	BA.2	United Kingdom
1.02803	0.998671	430	BA.2	United Kingdom
1.0273	1.02868	36	BA.2	United Kingdom
1.02593	1.01331	109	BA.2	United Kingdom
1.0252	1.00822	831	BA.2	United Kingdom
1.02515	1.01358	86	BA.2	United Kingdom
1.02511	1.00254	874	BA.2	United Kingdom
1.02422	1.02003	121	BA.2	United Kingdom
1.02412	0.997506	182	BA.2	United Kingdom
1.02323	0.997262	74	BA.2	United Kingdom
1.01987	1.00386	198	BA.2	United Kingdom
1.01891	0.993517	180	BA.2	United Kingdom
1.01799	0.993628	256	BA.2	United Kingdom
1.01645	0.980912	271	BA.2	United Kingdom
1.016	0.99206	211	BA.2	United Kingdom
1.01426	0.974225	38	BA.2	United Kingdom
1.01315	0.985623	472	BA.2	United Kingdom
1.01037	1.01603	279	BA.2	United Kingdom
1.00981	1.00577	125	BA.2	United Kingdom
1.00841	0.998073	2439	BA.2	United Kingdom
1.00447	0.994803	32	BA.2	United Kingdom
1.00114	0.98308	74	BA.2	United Kingdom
0.999694	0.973846	97	BA.2	United Kingdom
0.998775	0.973247	66	BA.2	United Kingdom
0.997516	0.981806	32	BA.2	United Kingdom
0.994011	1.00229	130	BA.2	United Kingdom
0.992195	0.964969	246	BA.2	United Kingdom
0.987974	0.97592	416	BA.2	United Kingdom
0.986109	0.970874	788	BA.2	United Kingdom
0.985869	0.978013	886	BA.2	United Kingdom
0.984777	0.970294	189	BA.2	United Kingdom
0.984023	0.969608	179	BA.2	United Kingdom
0.98382	0.969679	204	BA.2	United Kingdom
0.983422	0.995098	281	BA.2	United Kingdom
0.981878	0.846016	70	BA.1	United Kingdom
0.979916	0.975807	1521	BA.2	United Kingdom
0.978219	0.965278	351	BA.2	United Kingdom
0.977942	0.965176	252	BA.2	United Kingdom
0.976534	0.964376	432	BA.2	United Kingdom
0.975841	0.96337	304	BA.2	United Kingdom
0.972488	0.965896	213	BA.2	United Kingdom
0.970302	0.979074	53	BA.2	United Kingdom
0.965728	0.969153	108	BA.2	United Kingdom
0.965467	0.955889	283	BA.2	United Kingdom
0.959827	0.95202	229	BA.2	United Kingdom
0.956785	0.949538	651	BA.2	United Kingdom
0.950806	0.919689	55	BA.1	United Kingdom
0.949393	0.919459	125	BA.2	United Kingdom
0.948628	0.931764	34	BA.1	United Kingdom
0.932056	0.932029	626	BA.1	United Kingdom
0.928226	0.918434	89	BA.1	United Kingdom
0.90911	0.917686	133	BA.1	United Kingdom
0.904213	0.897777	53	BA.1	United Kingdom
0.894036	0.905396	80	BA.1	United Kingdom
0.888951	0.864489	55	BA.1	United Kingdom
0.886328	0.868243	46	BA.1	United Kingdom
0.875452	0.93714	59	BA.1	United Kingdom
0.875096	0.9022	139	BA.1	United Kingdom
0.866699	0.874968	136	BA.1	United Kingdom
0.863676	0.875987	52	BA.1	United Kingdom
0.860825	0.873566	103	BA.1	United Kingdom
0.852781	0.868656	274	BA.1	United Kingdom
0.851017	0.872855	68	BA.1	United Kingdom
0.850503	1.01528	62	BA.1	United Kingdom
0.849114	0.88589	43	BA.1	United Kingdom
0.848366	0.890255	47	BA.1	United Kingdom
0.844078	0.859506	242	BA.1	United Kingdom
0.837037	0.882021	37	BA.1	United Kingdom
0.836633	0.80789	41	BA.1	United Kingdom
0.83631	0.86092	457	BA.1	United Kingdom
0.831684	0.861165	16941	BA.1	United Kingdom
0.828116	0.860464	122	BA.1	United Kingdom
0.819543	0.848772	36	BA.1	United Kingdom
0.794177	0.829517	866	BA.1	United Kingdom
0.790375	0.833604	3044	BA.1	United Kingdom
0.769518	0.831998	41	BA.1	United Kingdom
0.762728	0.803833	253	BA.1	United Kingdom
1.82045	1.46812	82	BA.5	USA
1.78381	1.47132	110	BA.2.75	USA
1.75572	1.53499	860	BA.5	USA
1.74373	1.45904	79	others	USA
1.68083	1.41388	36	BA.5	USA
1.6775	1.43929	1665	BA.5	USA
1.62374	1.49539	211	BA.2	USA
1.57915	1.49159	89	BA.2.75	USA
1.57779	1.50124	81	BA.5	USA
1.57621	1.34346	38	BA.5	USA
1.57354	1.49014	43	BA.2.75	USA
1.57105	1.4292	49	BA.5	USA
1.57095	1.40157	328	BA.2.75	USA
1.56662	1.33831	248	BA.5	USA
1.55533	1.39671	477	BA.5	USA
1.55325	1.37149	197	BA.5	USA
1.55019	1.32153	39	BA.5	USA
1.54584	1.34197	80	BA.5	USA
1.52303	1.40512	351	BA.2.75	USA
1.51899	1.36346	86	BA.4	USA
1.50599	1.34456	6861	BA.5	USA
1.49216	1.39673	140	BA.2.75	USA
1.48106	1.32415	75	BA.4	USA
1.4807	1.37281	166	BA.2.75	USA
1.47846	1.29693	145	BA.4	USA
1.47732	1.26661	32	BA.5	USA
1.46896	1.31378	45	BA.4	USA
1.46865	1.3084	170	BA.4	USA
1.46737	1.35131	359	BA.5	USA
1.46144	1.33622	46	BA.5	USA
1.45799	1.39962	48	BA.5	USA
1.45398	1.33317	491	BA.5	USA
1.45238	1.34009	1042	BA.5	USA
1.45039	1.2803	326	BA.5	USA
1.45021	1.3209	49	BA.5	USA
1.44847	1.27577	757	BA.5	USA
1.44789	1.33892	1038	BA.5	USA
1.44666	1.29109	36	BA.4	USA
1.43781	1.29688	959	BA.5	USA
1.43644	1.28167	66	BA.4	USA
1.43631	1.29447	295	BA.5	USA
1.43582	1.28024	175	BA.4	USA
1.43282	1.29011	41	BA.4	USA
1.4327	1.30642	47	BA.4	USA
1.42968	1.27584	69	BA.5	USA
1.42708	1.2835	43	BA.5	USA
1.42631	1.37214	785	BA.5	USA
1.42534	1.3215	936	BA.5	USA
1.42458	1.27471	200	BA.5	USA
1.424	1.28403	121	BA.5	USA
1.42203	1.30234	47	BA.5	USA
1.4214	1.30391	68	BA.5	USA
1.41761	1.31126	33	BA.4	USA
1.41491	1.27471	771	BA.4	USA
1.41478	1.3038	107	BA.5	USA
1.4145	1.25905	442	BA.5	USA
1.41376	1.28271	19567	BA.4	USA
1.41336	1.22241	71	BA.5	USA
1.41135	1.29438	35	BA.5	USA
1.41076	1.25727	158	BA.5	USA
1.41065	1.29126	680	BA.5	USA
1.40939	1.2711	281	BA.5	USA
1.40883	1.33511	51	BA.5	USA
1.40771	1.25072	94	BA.5	USA
1.4075	1.26393	45	BA.5	USA
1.40686	1.28598	2607	BA.5	USA
1.40678	1.22184	34	BA.5	USA
1.40599	1.26239	167	BA.5	USA
1.4053	1.2775	400	BA.5	USA
1.40457	1.29816	487	BA.5	USA
1.40431	1.20835	91	BA.4	USA
1.4042	1.26533	54	BA.5	USA
1.40367	1.25133	38	BA.2	USA
1.40345	1.21682	47	BA.5	USA
1.40043	1.27591	1633	BA.5	USA
1.39871	1.29781	43	BA.5	USA
1.39849	1.3099	72	BA.5	USA
1.3982	1.28093	553	BA.5	USA
1.39784	1.24677	142	BA.5	USA
1.39698	1.27558	295	BA.5	USA
1.39629	1.26021	261	BA.5	USA
1.39559	1.23666	242	BA.5	USA
1.39455	1.31626	33	BA.5	USA
1.39422	1.25914	49	BA.5	USA
1.39165	1.28665	270	BA.5	USA
1.39155	1.30965	348	BA.2.75	USA
1.39121	1.27734	97	BA.4	USA
1.39091	1.25758	55	BA.5	USA
1.3909	1.268	164	BA.5	USA
1.39022	1.2783	5071	BA.5	USA
1.38948	1.20511	131	BA.5	USA
1.38916	1.2704	116	BA.5	USA
1.389	1.27418	324	BA.5	USA
1.38873	1.28596	32	BA.4	USA
1.38702	1.30241	113	BA.5	USA
1.38679	1.2394	654	BA.5	USA
1.38607	1.21656	75	BA.5	USA
1.38536	1.20024	98	BA.5	USA
1.38512	1.19711	71	BA.5	USA
1.38501	1.27406	35	BA.5	USA
1.38475	1.21759	49	BA.5	USA
1.38231	1.26896	310	BA.5	USA
1.38229	1.25455	372	BA.5	USA
1.38129	1.2583	3309	BA.5	USA
1.38043	1.28168	307	BA.5	USA
1.37962	1.25778	84	BA.5	USA
1.37441	1.1383	32	BA.4	USA
1.37412	1.24387	43	BA.5	USA
1.37175	1.25269	83	BA.5	USA
1.37014	1.25513	1310	BA.5	USA
1.36941	1.27407	82	BA.5	USA
1.36904	1.22951	48	BA.4	USA
1.36575	1.32505	31	BA.4	USA
1.36559	1.3731	53	BA.5	USA
1.36531	1.26073	225842	BA.5	USA
1.36443	1.31652	39	BA.5	USA
1.36205	1.26361	271	BA.5	USA
1.36056	1.28501	56	BA.5	USA
1.35853	1.27375	318	BA.5	USA
1.35849	1.21269	87	BA.4	USA
1.35561	1.21664	749	BA.5	USA
1.354	1.26336	155	BA.5	USA
1.35398	1.2042	31	BA.5	USA
1.35369	1.28732	64	BA.4	USA
1.35186	1.27109	122	BA.5	USA
1.34837	1.21455	115	BA.5	USA
1.34638	1.23516	70	BA.5	USA
1.34633	1.25978	625	BA.5	USA
1.34583	1.23248	40	BA.5	USA
1.34508	1.28289	41	BA.5	USA
1.34495	1.26422	253	BA.5	USA
1.34362	1.25242	214	BA.5	USA
1.3417	1.27533	43	BA.5	USA
1.34034	1.2597	969	BA.5	USA
1.33889	1.23023	1662	BA.5	USA
1.33763	1.12281	243	BA.5	USA
1.33719	1.18764	2127	BA.5	USA
1.33661	1.25314	91	BA.5	USA
1.33533	1.2225	63	BA.5	USA
1.33433	1.25255	415	BA.5	USA
1.32696	1.20852	44	BA.5	USA
1.32594	1.11846	177	BA.2	USA
1.32504	1.23616	329	BA.5	USA
1.32434	1.2369	37	BA.5	USA
1.32319	1.26035	35	BA.5	USA
1.32311	1.26525	2020	BA.5	USA
1.31988	1.11879	523	BA.5	USA
1.31941	1.20858	31	BA.5	USA
1.31581	1.19093	89	BA.2	USA
1.31258	1.18729	1096	BA.5	USA
1.31253	1.20042	65	BA.4	USA
1.30887	1.1919	3377	BA.5	USA
1.30861	1.26391	197	BA.4	USA
1.30776	1.18632	59	BA.2	USA
1.30513	1.10305	33	BA.5	USA
1.30505	1.25584	198	BA.5	USA
1.30499	1.18304	70	BA.5	USA
1.3022	1.23855	31720	BA.5	USA
1.29889	1.18961	45	BA.5	USA
1.298	1.18667	162	BA.5	USA
1.2968	1.15912	34	BA.2	USA
1.29284	1.16675	279	BA.5	USA
1.29199	1.243	367	BA.5	USA
1.2916	1.20176	47	BA.4	USA
1.29151	1.18202	58	BA.5	USA
1.291	1.13894	77	BA.2	USA
1.28641	1.23754	88	BA.5	USA
1.28382	1.21917	80	BA.4	USA
1.2831	1.09911	81	BA.5	USA
1.28246	1.13268	73	BA.4	USA
1.28194	1.17094	522	BA.5	USA
1.2788	1.20506	36	BA.4	USA
1.2769	1.20274	6202	BA.4	USA
1.27064	1.19952	202	BA.4	USA
1.27043	1.1664	163	BA.5	USA
1.2701	1.13301	67	BA.4	USA
1.2687	1.19523	21997	BA.4	USA
1.26423	1.13708	127	BA.4	USA
1.26221	1.24198	52	BA.5	USA
1.26151	1.06067	73	BA.4	USA
1.26106	1.17779	34	BA.2	USA
1.25956	1.21695	41	BA.4	USA
1.25519	1.20706	65	BA.4	USA
1.25491	1.24805	31	BA.5	USA
1.25489	1.12999	355	BA.4	USA
1.2506	1.12594	209	BA.4	USA
1.24455	1.19426	112	BA.4	USA
1.24294	1.12561	153	BA.4	USA
1.2409	1.20878	84	BA.2	USA
1.2398	1.19684	596	BA.4	USA
1.23959	1.20849	53	BA.4	USA
1.22407	1.06649	578	BA.2	USA
1.21766	1.17214	168	BA.2	USA
1.21527	1.13434	98	BA.2	USA
1.21377	1.13629	34	BA.2	USA
1.21358	1.15101	77	BA.2	USA
1.19418	1.15437	56	BA.2	USA
1.19402	1.14162	74	BA.2	USA
1.19345	1.16592	68	BA.2	USA
1.19198	1.0624	74	BA.2	USA
1.18962	1.08611	39	BA.2	USA
1.18463	1.13491	43	BA.2	USA
1.18104	1.13111	89	BA.2	USA
1.17915	1.14082	46	BA.2	USA
1.17878	1.2085	65	BA.2	USA
1.17878	1.05806	33	BA.2	USA
1.17811	1.16707	92	BA.2	USA
1.17767	1.02114	174	BA.2	USA
1.17691	1.16086	802	BA.2	USA
1.17481	1.07396	639	BA.2	USA
1.17467	1.14274	198	BA.2	USA
1.17099	1.12595	131	BA.2	USA
1.1663	1.07236	38	BA.2	USA
1.1644	1.12607	62	BA.2	USA
1.16425	1.07622	35	BA.2	USA
1.16239	1.00052	40	BA.2	USA
1.16154	1.15226	383	BA.2	USA
1.16111	1.13191	230	BA.2	USA
1.16095	1.0919	34	BA.2	USA
1.16052	1.15158	108	BA.2	USA
1.16003	1.10599	134	BA.2	USA
1.1577	1.14551	85	BA.2	USA
1.15464	1.00889	64	BA.2	USA
1.15437	1.03682	34	BA.2	USA
1.15361	1.14691	65	BA.2	USA
1.15333	1.14707	62	BA.2	USA
1.15315	1.1247	36	BA.2	USA
1.15307	1.12189	71	BA.2	USA
1.15223	1.01281	56	BA.2	USA
1.1522	1.12441	82	BA.2	USA
1.15126	1.09371	31	BA.2	USA
1.1495	1.01748	78	BA.2	USA
1.14898	1.00792	222	BA.2	USA
1.14876	1.13601	93	BA.2	USA
1.14819	1.14598	288	BA.2	USA
1.14681	1.12619	234	BA.2	USA
1.14674	1.13995	50	BA.2	USA
1.14662	1.06587	34	BA.2	USA
1.1454	1.15612	274	BA.2	USA
1.14465	1.14383	10352	BA.2	USA
1.14319	1.13256	39	BA.2	USA
1.14308	1.12786	113	BA.2	USA
1.1414	1.14211	66	BA.2	USA
1.14007	1.13755	47	BA.2	USA
1.13995	1.13779	37	BA.2	USA
1.13987	1.12903	253	BA.2	USA
1.13938	1.26664	44	BA.2	USA
1.13896	1.01184	2554	BA.2	USA
1.13881	1.1485	61	BA.2	USA
1.13842	1.13059	40	BA.2	USA
1.13782	1.18494	52	BA.2	USA
1.13734	1.14922	82	BA.2	USA
1.13554	1.13123	1362	BA.2	USA
1.13467	1.14677	75	BA.2	USA
1.13245	1.16674	231	BA.2	USA
1.13125	1.11178	147	BA.2	USA
1.1302	1.11424	90	BA.2	USA
1.12851	1.00431	37	BA.2	USA
1.12697	1.13678	324	BA.2	USA
1.12532	1.06154	125	BA.2	USA
1.12448	1.07078	72	BA.2	USA
1.12336	1.08342	70	BA.2	USA
1.12124	1.27866	33	BA.2	USA
1.12024	1.13031	56	BA.2	USA
1.11777	1.06793	1967	BA.2	USA
1.11547	1.14794	149	BA.2	USA
1.11501	1.06605	137	BA.2	USA
1.11434	1.06361	3080	BA.2	USA
1.11152	1.12821	32	BA.2	USA
1.11101	1.13341	142727	BA.2	USA
1.1106	1.00441	92	BA.2	USA
1.10782	1.05137	49	BA.2	USA
1.10595	1.04515	56	BA.2	USA
1.10578	1.13748	1919	BA.2	USA
1.10508	1.09519	84	BA.2	USA
1.10363	1.06625	465	BA.2	USA
1.09808	1.09476	95	BA.2	USA
1.09451	1.02362	175	BA.2	USA
1.0938	0.999704	1628	BA.2	USA
1.09292	0.997262	38	BA.2	USA
1.09274	1.05837	2452	BA.2	USA
1.09017	1.13742	64	BA.2	USA
1.08841	1.12418	480	BA.2	USA
1.08808	1.09845	46	BA.2	USA
1.08603	1.02969	32	BA.2	USA
1.08494	1.04546	1071	BA.2	USA
1.08472	1.01191	47	BA.2	USA
1.08195	1.03417	223	BA.2	USA
1.08068	1.00081	1195	BA.2	USA
1.07991	1.07903	43	BA.2	USA
1.07778	1.00254	58	BA.2	USA
1.07587	1.00297	41	BA.2	USA
1.07497	1.039	800	BA.2	USA
1.07213	1.26702	526	BA.2	USA
1.06955	1.02677	64	BA.2	USA
1.06693	1.02942	77	BA.2	USA
1.06541	1.13308	68	BA.2	USA
1.0653	1.01178	433	BA.2	USA
1.06139	1.02422	159	BA.2	USA
1.06123	1.00565	102	BA.2	USA
1.05739	1.00628	39	BA.2	USA
1.05725	1.04616	76	BA.2	USA
1.05281	1.04922	31	BA.2	USA
1.05131	1.00166	63	BA.2	USA
1.05122	1.00386	63	BA.2	USA
1.05008	0.999247	172	BA.2	USA
1.04628	1.00229	157	BA.2	USA
1.04612	1.01205	31	BA.2	USA
1.04142	1.01033	307	BA.2	USA
1.04107	1.00823	411	BA.2	USA
1.04048	1.12707	1231	BA.2	USA
1.03947	0.998671	743	BA.2	USA
1.03925	1.10786	260	BA.2	USA
1.03863	1.01109	484	BA.2	USA
1.0366	1.037	59	BA.2	USA
1.03503	0.99206	149	BA.2	USA
1.03458	1.01331	39	BA.2	USA
1.03362	1.00822	3143	BA.2	USA
1.03333	1.00359	4075	BA.2	USA
1.03277	1.00289	337	BA.2	USA
1.03202	1.01093	352	BA.2	USA
1.03186	0.993517	163	BA.2	USA
1.02814	1.01662	204	BA.2	USA
1.02163	1.01394	32	BA.2	USA
1.02034	1.00767	279	BA.2	USA
1.01557	1.01603	63	BA.2	USA
1.01478	0.995098	95	BA.2	USA
1.01218	0.949538	76	BA.2	USA
1.01217	0.980912	162	BA.2	USA
1.0119	0.998073	1954	BA.2	USA
1.0115	0.993628	119	BA.2	USA
1.01087	0.978013	61	BA.2	USA
1.00698	0.964376	72	BA.2	USA
1.00643	0.975807	284	BA.2	USA
1.00418	1.02868	47	BA.2	USA
1.00413	0.98308	118	BA.2	USA
1.00365	0.96337	104	BA.2	USA
1.00155	1.00577	54	BA.2	USA
0.999077	0.964969	135	BA.2	USA
0.998017	0.996127	690	BA.2	USA
0.988847	0.955889	78	BA.2	USA
0.986301	0.965896	37	BA.2	USA
0.986131	0.985623	125	BA.2	USA
0.984108	0.969153	35	BA.2	USA
0.978744	1.02003	101	BA.2	USA
0.976989	1.11788	2310	BA.2	USA
0.971755	0.979273	63	BA.2	USA
0.959536	0.97592	483	BA.2	USA
0.954684	0.993411	956	BA.2	USA
0.953507	0.915943	107	BA.1	USA
0.936482	0.949547	34	BA.1	USA
0.917031	0.93127	36	BA.1	USA
0.89736	0.937926	41	BA.1	USA
0.892928	0.979424	65	BA.2	USA
0.890277	1.01165	33	BA.2	USA
0.885762	0.855582	38	BA.1	USA
0.878546	0.890255	38	BA.1	USA
0.873186	0.868243	91	BA.1	USA
0.853524	0.871312	40	BA.1	USA
0.851898	0.86002	32	BA.1	USA
0.850179	0.846016	64	BA.1	USA
0.850008	0.875987	214	BA.1	USA
0.841108	0.859506	401	BA.1	USA
0.840701	0.834601	39	BA.1	USA
0.837881	0.932029	1067	BA.1	USA
0.831242	0.873566	167	BA.1	USA
0.828788	0.865162	169	BA.1	USA
0.822135	0.979246	59	BA.1	USA
0.81637	0.861165	24683	BA.1	USA
0.80387	0.831998	56	BA.1	USA
0.802811	0.905396	287	BA.1	USA
0.796759	0.848772	46	BA.1	USA
0.795706	0.94807	45	BA.1	USA
0.793032	0.860029	1204	BA.1	USA
0.78582	0.901833	32	BA.1	USA
0.785108	0.833604	3124	BA.1	USA
0.778454	0.829517	80	BA.1	USA
0.777939	0.9022	229	BA.1	USA
0.765156	0.832504	185	BA.1	USA
0.75255	0.876419	42	BA.1	USA

## Sheet: Fig. 2e
Adjusted R2 value for the prediction of the Re of S haplotypes in each country.
Country	Adjusted R-squared	Total sequence #
United Kingdom	0.980281	384389
Switzerland	0.969589	15847
Norway	0.957765	14585
Netherlands	0.951491	30767
Canada	0.946984	86776
Germany	0.928545	216507
Spain	0.921749	34267
France	0.920684	115413
Australia	0.917029	31105
Israel	0.913811	30779
Belgium	0.909799	28618
Japan	0.903303	181446
Denmark	0.89617	165026
South Korea	0.895677	24107
USA	0.894928	745992
Italy	0.872688	28544
Luxembourg	0.8291	13754
Sweden	0.779974	28656
India	0.766555	14631
Brazil	0.747556	25240

## Sheet: Fig. 2f
Comparison between relative Re and the total effect of substitutions at the convergent sites on Re.
S haplotype Id	Relative Re	Total effect of convergent substitutions	Pango lineage (major class)	Pango lineage
hap_951	1.7632	1.37201	BA.5	BQ.1.1
hap_1446	1.73628	1.37201	BA.5	BQ.1.1
hap_1449	1.73513	1.37201	BA.5	BQ.1.1
hap_1792	1.70554	1.16156	BA.2.75	BA.2.75
hap_1442	1.70191	1.28647	BA.5	BQ.1
hap_1441	1.65127	1.28647	BA.5	BQ.1
hap_1436	1.65065	1.28647	BA.5	BQ.1
hap_1789	1.64705	1.16156	BA.2.75	BN.1
hap_2560	1.60555	1.2018	BA.5	BA.5.10.1
hap_1141	1.59446	1.2018	BA.5	BF.7
hap_1896	1.57207	1.16558	BA.2.75	BA.2.75
hap_1822	1.56733	1.16558	BA.2.75	BA.2.75
hap_1324	1.56566	1.12687	BA.5	BF.14
hap_1756	1.5595	1.16156	BA.2.75	BA.2.75
hap_1776	1.52655	1.08914	BA.2.75	BA.2.75
hap_1140	1.50022	1.2018	BA.5	BF.7
hap_1523	1.49759	1.20784	BA.5	BA.5.2.7
hap_1380	1.49713	1.2018	BA.5	BF.7
hap_1160	1.49112	1.19676	BA.5	BA.5.2.9
hap_810	1.485	1.2018	BA.5	BF.7
hap_800	1.48303	1.2018	BA.5	BF.7
hap_1073	1.48106	1.12687	BA.5	BA.5.1.12
hap_1129	1.47592	1.2018	BA.5	BF.7
hap_1173	1.4707	1.19162	BA.5	BA.5.9
hap_1157	1.46771	1.2018	BA.5	BF.11
hap_1137	1.46184	1.2018	BA.5	BF.11
hap_1125	1.46167	1.2018	BA.5	BF.11
hap_798	1.45782	1.2018	BA.5	BF.11
hap_1426	1.45484	1.18118	BA.5	BE.1.1.1
hap_1472	1.45468	1.15918	BA.5	BA.5.2.18
hap_1085	1.43336	1.12687	BA.5	BA.5.1
hap_1752	1.43218	1.08914	BA.2.75	BA.2.75
hap_1294	1.43075	1.2018	BA.4	BA.4.6.1
hap_1065	1.42699	1.12687	BA.5	BF.15
hap_2108	1.42367	1.12687	BA.5	BA.5.2.1
hap_871	1.41976	1.2018	BA.4	BA.4.6
hap_1496	1.4191	1.16033	BA.5	BA.5.2.24
hap_875	1.4183	1.2018	BA.4	BA.4.6
hap_866	1.41825	1.2018	BA.4	BA.4.6
hap_2068	1.41757	1.12687	BA.5	BA.5.1
hap_2634	1.41171	1.12687	BA.5	BF.5
hap_1575	1.40906	1.12687	BA.5	BA.5.2.21
hap_1292	1.40841	1.2018	BA.4	BA.4.6
hap_1120	1.40757	1.12687	BA.5	BA.5.2
hap_2655	1.40474	1.12687	BA.5	BF.3
hap_1145	1.40448	1.2018	BA.4	BA.4.1.8
hap_1016	1.40171	1.12687	BA.5	BA.5.1
hap_1093	1.4006	1.12687	BA.5	BA.5.2.3
hap_1806	1.40025	1.12687	BA.4	BA.4
hap_2637	1.39581	1.12687	BA.5	BF.5
hap_2650	1.39415	1.12687	BA.5	BF.5
hap_1592	1.39316	1.12687	BA.5	BA.5.2.1
hap_1066	1.39135	1.12687	BA.5	BA.5.2.1
hap_766	1.387	1.12687	BA.5	BA.5.2.1
hap_732	1.38687	1.12687	BA.5	BA.5.1
hap_1647	1.38598	1.12687	BA.5	BA.5.2
hap_1200	1.38579	1.12687	BA.5	BA.5.1.5
hap_1218	1.38343	1.12687	BA.5	BA.5.1
hap_1072	1.38331	1.12687	BA.5	BA.5.2.1
hap_911	1.38312	1.12687	BA.5	BA.5.1
hap_580	1.38223	1.06154	BA.5	BF.12
hap_1097	1.38016	1.12687	BA.5	BA.5.1
hap_1280	1.37762	1.2018	BA.4	BA.4.6
hap_1284	1.37607	1.2018	BA.4	BA.4.6
hap_1305	1.37561	1.19676	BA.4	BA.4.7
hap_1288	1.37392	1.2018	BA.4	BA.4.6
hap_2645	1.37013	1.12687	BA.5	BF.5
hap_720	1.36786	1.12687	BA.5	BA.5.1
hap_1100	1.3647	1.12687	BA.5	BA.5.2
hap_1114	1.36379	1.12687	BA.5	BA.5
hap_1416	1.36312	1.12687	BA.5	BE.1
hap_765	1.36159	1.12687	BA.5	BA.5.1
hap_1078	1.36149	1.12687	BA.5	BA.5.1.3
hap_769	1.35974	1.12687	BA.5	BA.5.1
hap_754	1.35813	1.12687	BA.5	BA.5.1
hap_1369	1.3558	1.12687	BA.5	BA.5.1
hap_2389	1.35339	1.12687	BA.5	BA.5.1
hap_1188	1.35266	1.12687	BA.5	BE.1.1
hap_1063	1.35143	1.12687	BA.5	BA.5.1
hap_1360	1.34868	1.12687	BA.5	BA.5.1
hap_1677	1.3416	1.12687	BA.5	BF.6
hap_1338	1.34046	1.12687	BA.5	BE.1.3
hap_1049	1.33989	1.12687	BA.5	BA.5.1.3
hap_1362	1.33977	1.12687	BA.5	BA.5.1
hap_1014	1.33907	1.12687	BA.5	BA.5.1
hap_1674	1.33761	1.12687	BA.5	BF.6
hap_996	1.33582	1.12687	BA.5	BA.5.1
hap_1109	1.33037	1.12687	BA.4	BA.4
hap_1091	1.32911	1.12687	BA.5	BA.5.5
hap_1025	1.3274	1.12687	BA.5	BA.5.5
hap_1041	1.32585	1.12687	BA.5	BA.5.1
hap_1224	1.31971	1.12687	BA.5	BA.5.8
hap_1031	1.30801	1.12687	BA.5	BF.4
hap_1210	1.30799	1.12687	BA.5	BA.5.1
hap_1228	1.2979	1.12687	BA.5	BA.5.8
hap_1103	1.2949	1.12687	BA.5	BF.4
hap_989	1.29192	1.06154	BA.5	BA.5.1
hap_1254	1.28776	1.12687	BA.4	BA.4
hap_861	1.28541	1.12687	BA.4	BA.4
hap_1002	1.28323	1.12687	BA.4	BA.4.1
hap_1258	1.28217	1.12687	BA.4	BA.4
hap_855	1.27919	1.12687	BA.4	BA.4
hap_1020	1.2776	1.12687	BA.4	BA.4.1
hap_856	1.27169	1.12687	BA.4	BA.4
hap_737	1.26812	1.12687	BA.4	BA.4.1
hap_1272	1.26771	1.12687	BA.4	BA.4
hap_777	1.26657	1.12687	BA.4	BA.4.1
hap_1267	1.26628	1.12687	BA.4	BA.4
hap_1075	1.26272	1.12687	BA.4	BA.4.1
hap_1047	1.25617	1.12687	BA.4	BA.4.1
hap_726	1.24846	1.12687	BA.4	BA.4.1
hap_300	1.19835	1.12418	BA.2	BA.2.12.1
hap_335	1.19768	1.12418	BA.2	BA.2.12.1
hap_297	1.19732	1.12418	BA.2	BA.2.12.1
hap_308	1.18016	1.12418	BA.2	BA.2.12.1
hap_347	1.17364	1.12418	BA.2	BA.2.12.1
hap_305	1.15546	1.12418	BA.2	BA.2.12.1
hap_352	1.11757	1.06793	BA.2	BA.2.56
hap_139	1.11505	1.06649	BA.2	BA.2
hap_5	1.10826	1	BA.2	BA.2
hap_434	1.09798	1	BA.2	BA.2.18
hap_433	1.09798	1	BA.2	BA.2.18
hap_88	1.0914	1	BA.2	BA.2.9.3
hap_501	1.08736	1	BA.2	BA.2
hap_289	1.08439	1.06154	BA.2	BA.2
hap_355	1.08317	1.06793	BA.2	BA.2.9.1
hap_84	1.08077	1	BA.2	BA.2.48
hap_353	1.08017	1.06793	BA.2	BA.2.9.1
hap_435	1.07636	1	BA.2	BA.2.18
hap_560	1.07184	1	BA.2	BA.2
hap_437	1.07125	1	BA.2	BA.2.18
hap_504	1.06934	1	BA.2	BA.2.36
hap_478	1.06404	1	BA.2	BA.2
hap_394	1.06096	1	BA.2	BA.2
hap_512	1.05689	1	BA.2	BA.2.55
hap_384	1.05585	1	BA.2	BA.2.50
hap_85	1.05435	1	BA.2	BA.2.47
hap_50	1.04972	1	BA.2	BA.2.41
hap_562	1.04934	1	BA.2	BA.2
hap_507	1.04084	1	BA.2	BA.2.36
hap_1704	1.04036	1	BA.2	BA.2.22
hap_386	1.03993	1	BA.2	BA.2.50
hap_387	1.0372	1	BA.2	BA.2
hap_493	1.03241	1	BA.2	BA.2.41
hap_247	1.02906	1	BA.2	BA.2.39
hap_135	1.02266	1	BA.2	BA.2
hap_2545	1.02239	1	BA.2	BA.2.1
hap_101	1.02139	1	BA.2	BA.2
hap_53	1.02033	1	BA.2	BA.2.12
hap_105	1.02025	1	BA.2	BA.2
hap_1970	1.01896	1	BA.2	BA.2
hap_414	1.0178	1	BA.2	BA.2
hap_174	1.01725	1	BA.2	BA.2
hap_1730	1.01612	1	BA.2	BA.2
hap_1700	1.01597	1	BA.2	BA.2.22
hap_1908	1.01563	1	BA.2	BA.2
hap_163	1.01546	1	BA.2	BA.2
hap_422	1.01531	1.02868	BA.2	BA.2.3
hap_99	1.01471	1	BA.2	BA.2
hap_226	1.01368	1	BA.2	BA.2
hap_115	1.01337	1	BA.2	BA.2
hap_254	1.01226	1	BA.2	BA.2
hap_2513	1.01152	1	BA.2	BA.2
hap_1941	1.01124	1	BA.2	BA.2
hap_486	1.01029	1	BA.2	BA.2
hap_110	1.00978	1	BA.2	BA.2
hap_249	1.00964	1	BA.2	BA.2.39
hap_253	1.00825	1	BA.2	BA.2
hap_117	1.00775	1	BA.2	BA.2.41
hap_2628	1.00733	1	BA.2	BA.2
hap_29	1.00718	1	BA.2	BA.2
hap_81	1.00643	1	BA.2	BA.2
hap_119	1.00487	1	BA.2	BA.2
hap_59	1.00466	1	BA.2	BA.2
hap_14	1.00424	1	BA.2	BA.2
hap_1972	1.0035	1	BA.2	BA.2.41
hap_86	1.0033	1	BA.2	BA.2
hap_610	1.00327	1	BA.2	BA.2
hap_2515	1.00135	1	BA.2	BA.2
hap_127	0.999896	1	BA.2	BA.2
hap_123	0.998025	1	BA.2	BA.2.12
hap_1703	0.997598	1	BA.2	BA.2.22
hap_245	0.996359	1	BA.2	BA.2
hap_160	0.995886	1	BA.2	BA.2
hap_181	0.994887	1	BA.2	BA.2
hap_2570	0.994398	1	BA.2	BA.2
hap_707	0.99351	1	BA.2	BA.2
hap_598	0.991085	1	BA.2	BA.2
hap_111	0.990469	1	BA.2	BA.2
hap_109	0.988762	1	BA.2	BA.2.3
hap_238	0.988435	1	BA.2	BA.2
hap_125	0.987788	1	BA.2	BA.2
hap_169	0.98676	1	BA.2	BA.2
hap_2086	0.986327	1	BA.2	BA.2
hap_182	0.986117	1	BA.2	BA.2
hap_102	0.985053	1	BA.2	BA.2
hap_256	0.981369	1	BA.2	BA.2
hap_2002	0.974745	1	BA.2	BA.2
hap_68	0.974464	1	BA.2	BA.2
hap_133	0.974421	1	BA.2	BA.2
hap_83	0.972825	1	BA.2	BA.2
hap_112	0.972674	1	BA.2	BA.2
hap_1931	0.969574	1	BA.2	BA.2
hap_640	0.968364	1	BA.2	BA.2.10.1
hap_206	0.962947	1	BA.2	BA.2
hap_636	0.962204	1	BA.2	BA.2.10.1
hap_2047	0.961362	1	BA.2	BA.2
hap_400	0.959955	1	BA.2	BA.2
hap_2003	0.95989	1	BA.2	BA.2
hap_154	0.959447	1	BA.2	BA.2
hap_91	0.958593	1	BA.2	BA.2
hap_405	0.957756	1	BA.2	BA.2.9
hap_627	0.957741	1	BA.2	BA.2
hap_183	0.954104	1	BA.2	BA.2
hap_1990	0.951987	1	BA.2	BA.2
hap_103	0.951839	1	BA.2	BA.2
hap_544	0.9504	1	BA.2	BA.2
hap_197	0.949801	1	BA.2	BA.2
hap_1924	0.948808	1	BA.2	BA.2
hap_2303	0.947394	1.03306	BA.1	BA.1.1
hap_2028	0.946856	1	BA.2	BA.2
hap_2601	0.939661	1	BA.2	BA.2
hap_118	0.934405	1	BA.2	BA.2
hap_231	0.930956	1	BA.2	BA.2
hap_1846	0.912409	1	BA.2	BA.2
hap_2442	0.911754	1	BA.1	BD.1
hap_2235	0.907185	1.03306	BA.1	BA.1.1
hap_2343	0.903891	1.03306	BA.1	BA.1.1
hap_2216	0.895867	1.03306	BA.1	BA.1.1
hap_1851	0.891134	1.03306	BA.1	BA.1.1
hap_2180	0.887645	1.03306	BA.1	BA.1.1
hap_2218	0.873074	1.03306	BA.1	BA.1.1
hap_2439	0.868067	1	BA.1	BA.1.17.2
hap_2226	0.862543	1	BA.1	BA.1
hap_2342	0.849675	1	BA.1	BA.1.15
hap_145	0.849554	1.03306	BA.1	BA.1.1
hap_2480	0.845445	1	BA.1	BA.1.17.2
hap_2300	0.840346	1.03306	BA.1	BA.1.1
hap_2506	0.83818	1.03306	BA.1	BA.1.1
hap_2288	0.834994	1.03306	BA.1	BA.1.1
hap_2308	0.833242	1.03306	BA.1	BA.1.1
hap_2196	0.831739	1.03306	BA.1	BA.1.1
hap_2593	0.831378	1.03306	BA.1	BA.1.1
hap_2494	0.828282	1	BA.1	BA.1.17.2
hap_2335	0.818109	1.03306	BA.1	BA.1.1
hap_2466	0.81501	1	BA.1	BD.1
hap_2197	0.813874	1.03306	BA.1	BA.1.1
hap_2292	0.809339	1.03306	BA.1	BA.1.1
hap_2258	0.801514	1.03306	BA.1	BA.1.1.13
hap_2332	0.77796	1	BA.1	BA.1
hap_2454	0.774247	1	BA.1	BA.1.17.2
hap_2272	0.77049	1	BA.1	BA.1
hap_2409	0.758739	1	BA.1	BA.1
hap_2359	0.744185	1	BA.1	BA.1.15.1

[truncated: 29 more sheets: Fig. 2g, Fig. 3a, Fig. 3b, Fig. 3c, Fig. 3d, Fig. 3e, Fig. 3f, Fig. 3g, Fig. 4a, Fig. 4b, Fig. 4c, Fig. 5a, Fig. 5b, Fig. 5c, Fig. 5d, Fig. 5e, Fig. 5f, Fig. 5g, Fig. 5h, Fig. 5i …]
